# Supplementary material for: Estimates of Dietary Mineral Micronutrient Supply from Staple Cereals in Ethiopia at a District Level
Source: Nutrients. 2022 Aug 24;14(17):3469. doi: 10.3390/nu14173469 (PMC9459787; doi:10.3390/nu14173469)
Supplement: Supplementary file 1 [file nutrients-14-03469-s001.zip › Table S1.xlsx]

## Sheet: Supplementary Table 1
	Table S1. District-level mean crop production and concentrations of calcium (Ca), iron (Fe), selenium (Se) and zinc (Zn) in staple cereal grains.
			District-level cereal production (in quintals)					District-level mean crop calcium concentration (mg kg -1)					District-level mean crop iron concentration (mg kg -1)					District-level mean crop selenium concentration (mg kg -1)					District-level mean crop zinc concentration (mg kg-1)
Region	District code	District name	Barley	Maize	Sorghum	Teff	Wheat	Barley	Maize	Sorghum	Teff	Wheat	Barley	Maize	Sorghum	Teff	Wheat	Barley	Maize	Sorghum	Teff	Wheat	Barley	Maize	Sorghum	Teff	Wheat
Tigray	010102	Tahtay Adiyabo	60	11991	171026	2064	3456	433.579	56.266	198.607	1540.79	490.661	47.3874	23.5436	83.2364	560.959	45.4365	0.0290674	0.0858728	0.0524474	0.156325	0.0883523	32.3811	21.0896	26.9437	30.5532	28.0006
Tigray	010103	Laelay Adiyabo	80	71747	75148	33667	3654	430.518	58.4632	209.022	1455.65	486.175	48.4105	25.0237	82.4639	656.288	44.9933	0.0315819	0.086786	0.086051	0.152995	0.0961163	32.6993	21.2723	24.003	29.4113	27.7253
Tigray	010302	Erob	3622	1821	36	34	726	384.617	71.2939	195.174	1582.04	488.734	63.7373	23.7069	65.1707	299.9	46.1175	0.0201219	0.126455	0.162852	0.156675	0.192621	25.2241	21.0081	23.0096	29.5144	28.0883
Tigray	010202	Ahferom	14541	14373	29489	62646	37376	430.321	67.825	275.849	1456.93	477.336	46.7043	26.9462	57.218	315.29	39.8357	0.0367773	0.119105	0.130894	0.152105	0.166517	29.4231	21.2979	22.3583	29.1128	27.1833
Tigray	010301	Gulomahda	21397	1048	312	896	25638	391.933	70.2494	244.174	1496.65	485.632	54.6268	24.3048	61.793	280.754	42.9531	0.0250655	0.128058	0.151095	0.140015	0.213779	26.8448	21.0103	22.352	29.3603	27.5859
Tigray	010201	Mereb Lehe	1174	17004	85213	16385	650	434.812	64.3429	260.812	1452.67	476.663	45.2869	31.5613	64.8161	385.18	41.4334	0.0375317	0.103799	0.112801	0.173513	0.128696	31.9751	21.6181	21.7066	28.6287	27.2357
Tigray	010101	Kafta Humera	60	7254	57888	5662	287	449.07	54.9647	175.31	1586.47	489.153	52.6574	23.5139	48.4824	400.388	45.512	0.0331992	0.0832324	0.0320407	0.171822	0.0835712	31.4398	20.9696	23.463	32.7417	28.3391
Tigray	010303	Saesi Tsaedaemba	50368	20334	1281	15248	18580	400.343	71.1927	292.659	1738.4	479.166	69.9125	23.7606	64.0867	328.64	44.9456	0.0239117	0.142669	0.186622	0.168782	0.182711	25.4217	20.6104	23.7805	29.965	28.029
Tigray	010304	Ganta Afeshum	24127	3214	1149	6231	26880	401	69.9059	309.478	1504.99	477.862	59.6759	24.9193	61.6574	290.503	42.7992	0.0345875	0.134754	0.148497	0.148912	0.186679	29.1795	20.8326	22.89	29.5428	27.4056
Tigray	010105	Medebay Zana	120	78855	15643	38023	0	433.94	60.4318	286.641	1389.83	481.266	48.6376	29.501	83.1656	534.034	45.0774	0.031145	0.0905472	0.112154	0.216179	0.0960409	32.9883	21.4201	21.7007	28.5315	27.654
Tigray	010206	Tahtay Maychew	3499	29012	6577	24584	1341	436.888	61.5658	306.486	1396.03	476.224	49.8927	36.3456	81.9046	412.763	43.796	0.0383337	0.0936207	0.10831	0.22138	0.1057	34.1372	21.409	21.476	27.8327	27.5362
Tigray	010204	Adwa	11872	27543	8090	36866	13942	454.299	64.9833	332.467	1500.56	470.717	46.5706	33.3058	70.2991	396.13	39.8328	0.0424675	0.111654	0.11864	0.21638	0.139267	32.9978	21.3663	22.2379	29.0229	27.2242
Tigray	010104	Tahtay Koraro	91	56164	11665	37249	520	433.661	59.1226	243.346	1363.02	484.971	48.0293	25.3045	80.4968	689.129	45.4219	0.0293308	0.0859221	0.101384	0.194503	0.0922016	32.6183	21.4047	22.5419	28.7336	27.7157
Tigray	010205	Laelay Maychew	13337	11268	2787	53630	6732	450.266	63.1857	343.187	1443.99	471.604	48.3142	38.1319	75.4865	396.358	42.1929	0.0458401	0.100763	0.114114	0.235958	0.118513	34.7243	21.2448	21.964	28.1368	27.4501
Tigray	010106	Asegede Tsimbela	180	84429	140922	55848	612	437.649	57.0881	202.481	1532.61	492.699	45.3047	22.1211	114.817	873.896	46.1699	0.028447	0.0843552	0.0768011	0.191517	0.0775582	31.7644	21.2486	23.5757	30.383	27.9468
Tigray	010305	Hawzen	32349	11989	24719	8172	23082	436.929	68.2849	392.844	1836.69	478.848	63.8356	27.1599	65.9228	383.27	41.3876	0.0305376	0.141774	0.155866	0.217058	0.163346	29.1139	20.4428	24.4135	30.3138	27.9795
Tigray	010203	Werie Lehe	22672	29076	30006	44473	20759	444.236	66.0865	399.994	1549.31	470.204	50.7754	31.1138	74.2951	465.319	41.565	0.0391709	0.121202	0.133828	0.314062	0.139552	31.9456	20.8999	22.9434	29.7915	27.7434
Tigray	010108	Welkait	568	24230	134933	19179	336	407.1	55.9577	159.909	1586.46	495.791	51.6632	22.8919	54.6782	551.955	46.2867	0.0274069	0.0815951	0.0478583	0.181522	0.0674252	30.8522	20.9408	23.3694	33.3717	28.2706
Tigray	010307	Atsbi Wenberta	49295	3937	0	10996	39681	576.481	69.6856	316.399	2643.16	488.283	83.3433	24.9471	60.9296	463.479	46.0777	0.0323534	0.134801	0.239079	0.212929	0.139722	27.1749	20.4309	24.1342	30.359	29.2825
Tigray	010207	Naeder Adet	5287	34651	29564	24838	174	433.197	62.7183	372.726	1422.26	471.825	50.14	32.6594	82.2682	471.983	44.0342	0.0316645	0.0955407	0.126025	0.290484	0.0997312	33.0142	21.2173	22.013	28.5834	27.7426
Tigray	010306	Wukro	20956	5773	2494	13397	40116	520.729	67.9808	385.888	3550.56	503.619	75.0735	26.7313	64.9577	597.514	44.1434	0.03748	0.136	0.214493	0.247725	0.144994	29.5803	20.3925	25.8276	30.9188	29.603
Tigray	010208	Kola Temben	4347	62580	59100	48633	357	421.792	64.1127	427.817	1638.82	467.938	51.7084	29.7416	78.8262	575.744	43.7033	0.0323758	0.107106	0.136406	0.490422	0.105911	32.3439	21.007	22.6091	30.1544	28.2469
Tigray	010107	Tsilemti	1116	115290	123089	37748	0	422.828	58.7859	237.093	1576.37	495.011	46.0704	22.3804	94.6631	778.415	48.3151	0.0284735	0.0850878	0.0903522	0.25266	0.0651099	30.525	21.34	22.0859	31.5284	27.929
Tigray	010209	Degua Temben	33160	15067	9440	23682	61907	458.284	65.774	446.294	3337.8	488.894	59.4923	27.9934	68.6912	748.782	44.4228	0.0276324	0.118782	0.181984	0.436075	0.115202	31.6861	20.6981	23.7218	31.0486	29.5843
Tigray	010109	Tsegede	15806	15067	147665	7298	6872	387.546	56.4028	158.225	1595.84	490.424	51.403	23.305	53.3218	496.131	46.4811	0.0247099	0.0781604	0.0443879	0.16819	0.0671586	30.7401	20.7109	21.9275	34.7053	28.2992
Tigray	010402	Enderta	78651	2752	69849	38806	96816	641.398	67.0179	378.862	4091.62	524.511	72.7321	25.933	60.5048	733.34	45.5399	0.0243913	0.115878	0.220632	0.281266	0.113237	29.9593	20.6264	22.8758	30.7642	29.2786
Tigray	010210	Tanku Abergele	2124	35629	119147	29438	272	424.471	63.5809	404.85	1995.67	473.098	53.9568	26.8432	67.6107	811.193	46.2375	0.0286782	0.0987647	0.164059	0.493923	0.100468	32.555	21.0652	22.2865	31.5995	28.1518
Tigray	010401	Samre	21037	23943	79784	54643	49823	474.003	64.8215	386.679	2394.44	476.077	59.0568	25.9037	82.6601	892.107	45.1484	0.0239831	0.0997682	0.199345	0.407753	0.122584	31.1899	20.9479	21.2865	31.5724	27.9058
Tigray	010403	Hintalo Wajirat	49695	6250	66012	54333	79525	605.847	66.3042	333.265	2109.39	494.631	87.1238	25.041	54.9867	505.877	46.6257	0.0237369	0.101067	0.227488	0.289566	0.134266	29.6366	20.7837	20.9816	29.3354	26.9117
Tigray	010404	Ambalaje	16527	3802	1419	10660	60422	542.697	65.4472	301.21	1746.11	472.553	92.676	25.0943	80.1919	523.235	43.7399	0.0264996	0.0919709	0.218499	0.312921	0.16111	29.5304	20.8617	20.2101	29.4112	25.6393
Tigray	010406	Raya Azebo	18844	22169	358364	128570	10551	653.928	65.9898	203.973	1626.27	461.227	137.26	24.2945	68.3461	321.873	49.1311	0.0268593	0.0837578	0.243599	0.297002	0.137254	26.1873	20.8707	17.5426	26.7158	24.9334
Tigray	010405	Endamehoni	28677	1323	5395	3261	53206	605.688	65.3445	237.382	1604.21	459.659	119.895	24.7462	98.0943	413.959	48.1229	0.0287677	0.0851713	0.212929	0.305135	0.152108	27.8608	20.8228	18.8384	28.3169	24.8934
Tigray	010408	Ofla	34561	9319	17789	9311	62537	586.709	65.3895	197.33	1518.72	430.021	117.177	24.4809	115.835	436.962	53.9932	0.0279747	0.0718545	0.183905	0.311364	0.135389	26.4486	20.7817	17.7971	25.974	24.2114
Tigray	010407	Alamata	9851	36068	104180	72031	6584	641.669	65.3895	183.077	1518.72	430.021	133.169	24.4809	86.9836	436.962	53.9932	0.0276022	0.0718545	0.232079	0.311364	0.135389	26.3077	20.7817	16.2904	25.974	24.2114
Amhara	030106	Sanja	955	47316	161373	7775	22678	400.741	55.978	159.285	1597.92	473.039	50.4973	23.7144	61.2392	390.355	45.5383	0.0264533	0.0746547	0.0465793	0.141755	0.0817907	29.8169	20.3907	22.0189	34.2061	28.1696
Amhara	030101	Addi Arkay	9394	18618	88242	33389	10333	405.168	58.5809	232.48	1603.01	505.859	50.0648	22.0064	72.3535	762.596	52.1085	0.0278302	0.0807078	0.085811	0.242237	0.0376286	28.2712	21.2833	22.0226	33.9517	28.0214
Amhara	030104	Debark	48690	7458	30048	15887	23279	405.953	58.8319	189.609	1614.43	504.774	52.5619	23.2504	65.8484	765.824	52.7372	0.0259186	0.0755044	0.068271	0.22094	0.0257325	27.3939	21.1421	22.2963	35.6988	28.1272
Amhara	030102	Beyeda	108029	3024	2893	4354	16991	423.196	61.4079	251.841	1681.29	491.588	50.8473	24.6876	81.7613	854.109	51.6388	0.02952	0.0860294	0.104777	0.353687	0.0661604	30.7268	21.3383	22.2049	33.2861	27.4977
Amhara	030103	Janamora	69693	1086	9706	15975	54810	427.109	60.7293	213.093	1623.68	497.625	51.8321	24.9237	72.4905	875.228	54.4853	0.0256573	0.0750887	0.0877529	0.270943	0.0370384	27.1152	21.3745	22.0965	35.4694	27.2603
Amhara	030105	Dabat	25875	12735	57830	31755	33304	418.904	59.068	172.261	1632.67	500.287	50.6582	23.6274	75.1232	795.037	51.5808	0.024639	0.0705537	0.0621472	0.194926	0.0261197	27.7808	20.8802	22.2823	37.1685	28.0699
Amhara	030801	Zikuala	6583	336	37981	18883	1385	423.877	62.1736	222.68	1683.9	480.104	56.1989	25.7412	85.5502	1048.53	51.4866	0.0265086	0.0782724	0.14596	0.335417	0.0644139	28.8089	21.3354	22.9762	34.8932	26.8514
Amhara	030802	Sekota	42724	4918	68968	40194	27453	457.216	63.4519	242.565	1927.99	472.205	80.3356	25.5699	89.3531	1087.41	48.9837	0.0276581	0.0890708	0.172391	0.406976	0.106545	29.7415	21.1205	21.0143	32.9813	27.2329
Amhara	030112	Metema	6482	12239	159872	2801	810	411.273	57.0696	161.847	1609.36	458.287	51.5536	23.6754	53.6845	418.803	45.6255	0.0442509	0.0649081	0.0445577	0.118631	0.0823618	29.563	19.8522	21.5848	33.8457	27.8294
Amhara	030108	Wegera	73044	11792	39233	34852	97605	433.36	60.0657	176.299	1694.29	490.57	52.0434	24.8429	72.4641	945.557	51.5254	0.0341232	0.0632148	0.074267	0.18656	0.0326052	28.2927	20.7087	21.586	38.1967	27.3633
Amhara	030107	Lay Armacheho	10131	77914	84915	38285	14310	419.874	59.5176	154.456	1669.31	484.101	48.7397	22.5599	80.9618	914.152	48.8027	0.0219719	0.0608787	0.0767778	0.13336	0.0480447	28.236	19.9483	21.2747	39.2035	27.7335
Amhara	030111	Chilga	10959	123885	176438	52301	23505	413.47	59.4794	150.788	1684.27	461.715	52.3104	22.68	58.6171	628.902	46.4938	0.0398284	0.0568479	0.0730914	0.104847	0.0708574	29.1417	19.4331	21.0383	36.2032	27.5898
Amhara	030113	Belesa	6911	37227	128675	191145	-9999	408.733	62.0908	174.826	1656.39	466.368	53.3996	28.5897	69.7627	948.547	49.3684	0.0309424	0.0588452	0.100907	0.188438	0.0398472	28.3291	21.156	21.0337	36.1658	25.7505
Amhara	030114	Quara	8720	24115	101489	4003	7170	392.57	53.9777	168.863	1593.33	433.616	55.674	24.3833	54.5136	343.488	45.4755	0.0329527	0.0650913	0.0387602	0.107115	0.0880339	33.331	19.664	21.7521	30.7833	27.5315
Amhara	030109	Gonder Zuria	39879	26533	99033	116455	57928	428.339	59.2199	177.095	1921.36	468.245	55.8078	21.1576	62.4105	1079.8	50.4403	0.0279621	0.0467598	0.0897772	0.157698	0.0429391	28.3578	19.1816	20.6155	38.3135	26.7857
Amhara	030110	Dembia	5798	60053	176592	154297	3032	427.086	60.4565	164.811	1874.77	458.971	57.3031	20.5063	60.1082	938.958	48.0029	0.0393715	0.0439636	0.07755	0.125594	0.0570159	28.5951	18.8572	20.129	38.3658	27.0932
Amhara	030803	Dehana	33311	3289	24419	48862	21321	429.315	64.2011	196.769	1629.29	435.994	72.6123	26.0086	76.904	1334.13	52.6634	0.0298211	0.0651918	0.141015	0.262301	0.0707352	26.533	20.8035	20.3923	33.6483	24.7263
Amhara	030201	Ebenat	27423	29825	18968	78628	38630	413.028	62.8347	198.43	1771.56	428.571	60.5165	25.3893	68.1565	820.416	42.6498	0.0326717	0.049991	0.131024	0.103354	0.0343924	28.2994	19.9567	20.0523	33.2536	23.9676
Amhara	030202	Kemekem	21277	28037	31962	85072	32170	405.277	57.9955	204.109	1703.52	436.275	60.5633	19.5867	66.2285	475.893	44.1638	0.024886	0.0360829	0.103362	0.100309	0.0350336	27.7739	18.5324	20.0308	32.3296	25.1876
Amhara	030115	Alefa	22823	130856	285098	104841	432	409.133	58.165	176.416	1576.73	419.029	56.5433	22.8485	52.8514	455.775	45.0301	0.0380648	0.0411911	0.0705282	0.0695416	0.0770543	30.5947	17.9792	21.1494	28.9506	26.8426
Amhara	030301	Bugna	55218	6521	37838	74010	30198	455.183	65.8266	179.629	1614.55	406.889	90.395	25.1305	70.4446	1089.44	50.1445	0.0256754	0.0595251	0.153826	0.191171	0.0685544	23.4959	20.181	18.2865	31.4097	22.9563
Amhara	030302	Kobo	21749	22224	232863	85557	9716	613.956	65.4299	170.538	1607.07	415.923	115.572	24.2935	54.9485	397.557	53.4938	0.0232049	0.0631707	0.227272	0.340254	0.143766	23.9244	20.6391	15.9597	24.457	24.2167
Amhara	030303	Gidan	69667	1248	14521	10285	30711	503.153	66.1204	164.618	1334.87	397.779	116.887	24.2868	61.5678	390.586	61.9817	0.0307072	0.0601542	0.210633	0.289908	0.152305	21.2738	20.3631	16.3876	24.2556	23.4817
Amhara	030205	Lay Gayint	66130	4554	8517	29185	52234	419.146	68.3694	202.505	1461.28	386.602	86.1748	23.5965	69.9353	339.925	36.3148	0.0287792	0.0500945	0.160909	0.0873533	0.0338882	25.8001	18.8219	19.0886	29.0839	21.9352
Amhara	030204	Farta	82356	80802	15942	62543	31938	415.739	62.7712	221.557	1548.85	387.634	70.6311	20.4583	67.3965	217.048	33.848	0.0329803	0.0397383	0.132898	0.0440135	0.0308345	27.5848	17.7543	19.4819	28.2248	23.0425
Amhara	030203	Fogera	5407	87586	1607	117066	30100	406.03	57.491	227.061	1519.39	394.76	64.7969	17.0558	57.8967	207.641	37.4595	0.0262401	0.0289519	0.108512	0.0674809	0.0416317	27.4934	16.8255	19.7133	27.2615	24.3264
Amhara	030304	Meket	137209	11878	55159	84092	62599	444.698	69.9722	175.724	1323.3	377.686	104.144	23.9406	62.1283	241.521	46.5023	0.0326951	0.0540248	0.180251	0.161197	0.0714626	22.7504	19.4252	17.8546	26.4643	20.5196
Amhara	030307	Guba Lafto	34957	6883	77235	49473	8394	505.902	66.3049	156.983	1354.12	395.665	112.776	24.0008	48.4015	239.685	52.5376	0.0262108	0.0503771	0.203607	0.367542	0.174407	19.9037	20.299	15.6994	23.4606	23.4199
Amhara	030308	Tehuledere	1220	10004	175553	53686	11106	524.007	65.247	158.2	1550.22	408.296	123.949	24.4221	48.6941	266.49	47.8954	0.0262776	0.0459052	0.214338	0.451066	0.152007	21.3734	20.54	15.8957	24.7969	24.3244
Amhara	030701	Achefer	13940	476996	19706	85849	1521	416.108	52.7401	226.872	1558.97	390.905	55.1541	21.0197	52.6779	328.425	44.1584	0.0357757	0.0290291	0.0891833	0.0530083	0.0740266	29.5795	16.3743	20.2014	26.4753	26.3394
Amhara	030209	Dera	24465	184192	29120	122644	36056	409.612	55.933	243.897	1378.06	371.422	64.2387	15.508	52.2626	139.644	36.7909	0.029019	0.0334617	0.129481	0.051011	0.049489	27.6921	15.6126	19.921	23.9718	24.4599
Amhara	030306	Dawunt Delanta	44812	1616	65338	57687	50711	473.473	77.781	174.779	1153.87	369.017	90.1989	23.4845	59.536	97.0805	45.1199	0.0243538	0.0487932	0.160531	0.183797	0.080446	20.1344	18.8289	16.4345	25.2656	20.7923
Amhara	030702	Bahir Dar Zuria	13636	251792	2268	91528	6500	405.163	48.6672	257.847	1364.47	380.605	60.391	15.2303	51.4541	159.891	41.2217	0.0321533	0.0302268	0.0956471	0.0485408	0.0596852	27.8103	15.0325	19.9931	24.5029	25.8804
Amhara	030305	Wadla	79616	288	12403	36092	36973	466.105	71.9023	174.495	1144.71	382.067	94.1816	23.5111	59.4895	131.655	50.9568	0.0273776	0.0513938	0.161995	0.265815	0.114843	21.0798	19.427	16.8689	24.418	20.7205
Amhara	030208	Esite	88233	96369	20426	223655	96584	417.816	71.4398	245.046	1340.76	371.171	77.6383	19.8478	55.1365	107.787	35.9566	0.0277786	0.0424286	0.135074	0.0442541	0.0360063	25.7997	16.836	19.422	24.4028	22.8889
Amhara	030206	Tach Gayint	17193	1265	12998	33684	19443	419.71	76.0094	208.838	1249.69	373.181	116.696	23.2156	69.4332	120.472	39.6984	0.0349004	0.0499953	0.166422	0.109584	0.0422438	23.3465	18.3552	18.3667	26.4246	20.9137
Amhara	030404	Ambasel	34843	18934	49298	24920	11902	493.061	67.1795	157.714	1261.8	388.763	92.3978	23.0459	49.2713	156.346	47.6613	0.0192449	0.0389002	0.185343	0.398351	0.196402	19.0839	20.0094	15.5965	24.2831	23.3633
Amhara	030704	Merawi	10574	443333	0	50926	9082	404.298	48.83	278.919	1464.14	374.145	55.8185	15.4197	51.8184	162.781	42.2588	0.0307222	0.0240246	0.0823144	0.0438142	0.061454	28.3646	15.2803	19.8897	24.9848	26.3853
Amhara	030406	Werebabu	574	12625	72985	7027	1327	486.84	65.4396	156.687	1466.34	415.225	117.228	24.9691	51.7173	226.257	46.2611	0.0276459	0.0395258	0.236997	0.384893	0.128792	21.1725	20.6093	16.106	24.7767	24.8923
Amhara	030207	Simada	27064	33801	31502	112782	31374	404.46	83.7893	234.836	1360.73	376.98	105.704	22.4384	65.5586	80.5498	41.3019	0.0276751	0.0476689	0.149838	0.082098	0.0388368	22.9769	17.5483	18.2312	25.744	22.0109
Amhara	030402	Tenta	88933	2961	61581	43929	29742	516.641	77.4101	156.38	1239.53	371.131	104.997	22.5845	51.7626	95.8944	40.599	0.0206954	0.0417093	0.206316	0.199642	0.118413	21.5182	19.2487	15.0448	24.5761	22.4772
Amhara	030405	Tehuledere	1519	19865	81846	32878	3449	397.361	65.8987	249.224	1442.6	399.976	55.3799	22.5389	52.0169	154.789	45.5099	0.0308998	0.03319	0.0646318	0.274682	0.137682	31.7111	20.1701	19.8719	24.3302	24.3388
Amhara	030901	Dangila	9337	322783	78970	53051	14440	544.931	51.2843	150.624	1640.2	381.719	149.27	21.4065	50.9562	360.912	43.9657	0.0320178	0.0300247	0.243395	0.0505167	0.0744451	23.0641	16.3163	16.127	26.6532	25.8836
Amhara	031002	Bati	0	10066	78118	3018	0	479.772	68.0426	180.642	1592.35	434.62	88.7563	24.2853	57.638	243.64	46.0427	0.0222699	0.047682	0.186378	0.395779	0.107028	19.8238	20.366	15.5014	25.0744	25.8365
Amhara	030403	Kutaber	10050	22656	17746	24156	10013	411.629	69.557	289.985	1336.13	381.488	62.8004	21.5493	52.7142	110.138	42.9783	0.0299661	0.0338913	0.0924253	0.22955	0.153188	27.463	19.6815	19.8095	23.9056	23.4864
Amhara	030703	Adet	28629	273974	0	208979	-9999	444.82	56.3197	219.76	1254.69	364.859	103.525	16.5145	77.0642	78.4121	41.0406	0.0284836	0.0332493	0.140635	0.0416295	0.0501721	22.0262	15.2222	16.7863	22.3891	25.8268
Amhara	030401	Mekdela	38665	1456	8859	51417	29475	395.528	83.3392	267.338	1218.03	366.959	97.9582	23.3187	76.7946	88.8971	42.6069	0.0268414	0.0470849	0.161253	0.150936	0.0707559	21.4523	18.7191	16.9167	25.1397	21.4463
Amhara	030411	Sayint	65028	15986	72280	50712	49316	555.949	104.95	143.896	1392.67	392.235	119.807	24.2441	61.1	98.1113	42.7931	0.0244788	0.0504814	0.25676	0.0752538	0.0468546	23.0689	17.9813	15.7237	25.0631	21.3242
Amhara	030408	Kalu	4085	22064	168261	50440	5424	404.86	70.8904	275.412	1704.37	439.349	73.6275	23.5366	58.7233	243.445	46.4049	0.0250627	0.0517383	0.115292	0.404376	0.0945999	23.8546	19.9733	19.45	25.1147	26.1153
Amhara	030602	Hulet Ej Enese	76233	154242	19732	218345	74802	507.285	97.5839	184.435	1351.68	381.9	109.186	20.738	66.4789	92.5177	47.0368	0.0231108	0.0421794	0.21972	0.0272745	0.0522716	21.2242	16.3142	15.1097	21.7249	23.8655
Amhara	030409	Dessie Zuria	81899	66411	63137	100010	57367	396.612	73.4599	281.783	1454.79	390.123	55.7437	22.0037	50.7877	109.477	42.9123	0.0303293	0.0391417	0.0551803	0.171481	0.0936913	31.2791	19.5637	19.8584	23.2951	24.0284
Amhara	030905	Fagta Lakoma	27637	55051	36735	65997	10620	489.722	50.087	162.692	1673.85	372.094	102.78	18.4034	62.5054	336.858	42.4334	0.0179195	0.0303575	0.220922	0.0446519	0.0666716	19.4984	15.9399	14.5154	26.4787	25.5327
Amhara	030603	Goncha Siso Enese	20340	53275	11797	91970	110021	407.833	106.205	279.099	1463.57	393.66	58.1503	23.6736	54.8305	73.7631	46.475	0.0252409	0.0444687	0.110389	0.0361255	0.0538104	27.0304	16.9483	19.9628	22.8565	22.8783
Amhara	030706	Quarit	22663	143732	0	69686	18548	395.197	66.6401	297.61	1250.29	366.315	55.8647	17.8852	52.7224	85.843	43.0357	0.0282149	0.0342914	0.0739409	0.0373539	0.0495702	30.5899	15.5447	20.2888	21.8713	25.5947
Amhara	030705	Sekela	65039	70789	0	36943	24057	382.281	50.8674	258.233	1508.41	357.54	53.5505	15.9477	49.3177	153.31	38.7367	0.0301933	0.0267173	0.0555689	0.0392379	0.0516888	35.6581	15.6852	19.4583	24.5489	25.8085
Amhara	030904	Guangua	17888	275539	23764	94586	1637	404.112	50.4818	278.258	1600.5	381.317	60.4313	27.1114	54.8674	343.833	46.4736	0.0231938	0.0375899	0.113003	0.0439102	0.0764417	26.8468	17.336	19.8865	26.6276	24.7792
Amhara	030707	Dega Damot	102366	103235	0	44295	12708	396.459	83.2884	290.362	1386.3	367.322	101.821	19.192	69.1509	103.48	44.7363	0.0218299	0.0327876	0.156295	0.031984	0.0483849	21.5064	15.636	17.6717	22.689	24.6037
Amhara	030902	Banja	56895	29748	37385	72763	6888	399.082	50.3456	273.544	1639.78	367.695	60.2332	18.7124	56.8329	295.59	41.2183	0.0241246	0.0330574	0.117221	0.0392834	0.0649324	24.9693	16.118	19.6065	26.4499	25.0608
Amhara	030604	Enbise Sar Midir	15601	6919	24010	68445	45590	450.472	115.965	262.408	1436.51	415.872	114.174	24.8796	72.739	80.3704	45.4675	0.0268975	0.04897	0.169689	0.0454985	0.056711	23.1628	17.4833	16.1024	23.8664	22.2117
Amhara	030601	Bibugn	89782	79026	520	37403	5779	377.846	102.826	288.107	1382.31	377.981	55.3713	20.0879	49.4249	115.209	48.6883	0.0283442	0.0392887	0.056284	0.0277391	0.0509333	34.8708	16.0942	19.9504	22.3127	24.0299
Amhara	030410	Legambo	112859	84	12452	9544	45809	506.621	90.1812	251.847	1372.75	385.169	126.931	23.2665	77.2122	117.34	40.2747	0.028846	0.0488929	0.194733	0.134401	0.0601896	23.5955	18.8641	16.423	25.1462	22.1951
Amhara	030903	Ankasha	46297	275200	0	111764	33373	529.91	50.8146	196.577	1596.24	372.521	131.151	21.4848	77.6462	297.402	45.0344	0.0312062	0.0360933	0.201042	0.0351205	0.0639851	22.6391	16.4218	16.0948	26.4865	24.1045
Amhara	030415	Were Ilu	32730	1003	33275	60217	78575	360.981	89.1626	289.375	1433.9	395.619	58.4371	23.103	48.7084	177.194	45.7498	0.0252652	0.0519809	0.0608742	0.159628	0.0690763	34.5752	18.9664	20.0734	25.762	23.5596
Amhara	030408	Kalu	4085	22064	168261	50440	5424	378.099	77.2484	305.517	1671.4	410.204	60.5777	22.814	50.0484	180.371	46.0624	0.0244716	0.0489167	0.0755498	0.254309	0.0781833	33.5356	19.4605	19.8107	24.3201	25.1846
Amhara	030710	Bure Wemberma	10861	509550	0	114334	136967	568.488	56.2694	151.481	1496.41	353.408	124.112	19.0852	63.4877	201.399	38.5496	0.0265846	0.0297171	0.235677	0.0304172	0.0462118	22.7836	15.8768	16.6013	25.7014	22.648
Amhara	030709	Jabi Tehnan	19056	322329	0	86359	2490	364.981	60.1772	311.263	1496.57	349.924	96.0484	18.0073	72.8433	127.895	37.9515	0.0212413	0.0260636	0.162417	0.0346604	0.0473539	21.4369	15.4607	16.9272	24.663	23.5724
Amhara	031001	Dawa Chefa	4774	43577	140288	43473	644	401.8	74.3748	292.401	1829.48	439.474	95.9237	23.0641	70.6996	243.571	46.9962	0.0218008	0.0532587	0.113354	0.431084	0.0834078	21.7281	19.6811	18.3996	25.4637	26.1525
Amhara	030412	Debresina	8393	7661	27215	55892	128626	401.056	113.013	329.487	1339.19	444.204	92.179	24.3275	76.3559	111.705	42.0008	0.0194975	0.0526061	0.173493	0.0811898	0.0579416	23.2299	18.0633	16.3607	25.0132	21.874
Amhara	030605	Enarj Enawga	29782	20132	17685	145331	98196	562.472	139.472	216.472	1308.25	425.104	132.003	25.8836	75.6704	84.4268	50.1835	0.032226	0.048648	0.188999	0.0509729	0.063172	24.0508	17.2541	17.1938	22.4497	22.6743
Amhara	030413	Kelela	5986	7180	96144	86645	20045	384.374	104.665	330.286	1314.94	438.389	97.738	23.6299	74.2046	196.766	43.9306	0.0193204	0.0550379	0.173055	0.111338	0.0899344	20.8946	18.5589	17.3737	26.5748	22.5909
Amhara	030506	Gishe Rabel	18039	241	19259	9420	21607	391.443	82.0412	276.261	1701.06	426.774	84.5412	23.1701	69.9384	224.244	45.9028	0.0190071	0.0572556	0.101967	0.327936	0.0670182	21.3576	19.2351	18.577	26.3097	25.8154
Amhara	030416	Wegde	1677	12152	35867	89129	31774	580.485	121.974	177.2	1289.41	465.971	130.028	24.2567	73.7702	106.558	43.4799	0.0303576	0.0538068	0.181658	0.105575	0.0660003	22.6981	18.0677	17.1596	24.6261	22.4191
Amhara	030607	Debay Telatgen	39781	14665	0	96904	68332	376.06	172.903	295.691	1530.22	406.331	62.3666	27.2853	50.0075	118.212	56.5556	0.0234192	0.0500293	0.0736957	0.0440985	0.0591715	34.8477	17.0897	19.615	24.7915	22.5074
Amhara	030507	Antsokia Gemza	8131	5084	32255	16178	1238	376.814	77.3243	254.746	1837.43	451.639	64.2231	22.9971	53.5608	236.206	48.2609	0.021238	0.0591255	0.0855059	0.509935	0.0707199	32.4855	19.4445	19.5583	26.7392	26.4907
Amhara	030708	Dembecha	12991	283684	0	102901	15346	394.868	74.2823	285.406	1430.27	348.509	96.4614	18.6939	69.4672	125.017	40.2696	0.0209614	0.0301896	0.106097	0.0360227	0.043857	21.5573	15.5587	18.3428	25.2304	22.2282
Amhara	030608	Machakel	82064	207211	39750	257278	121680	369.519	77.6272	238.599	1465.5	335.352	67.525	20.5155	56.354	168.05	39.4668	0.0210646	0.0310246	0.0948444	0.0383855	0.0386829	30.2728	16.2276	19.14	27.1106	20.9948
Amhara	030606	Enemay	12700	26011	0	200999	57468	443.49	161.647	318.359	1407.08	423.445	102.502	26.3334	93.2976	89.7101	50.6918	0.0231183	0.0516105	0.202445	0.0786126	0.0631727	24.5089	17.3866	17.6426	23.5429	22.359
Amhara	030609	Guzamn	102926	96487	40720	167455	118488	388.85	116.209	252.404	1189.64	346.365	77.0255	23.584	55.8344	111.189	42.8562	0.0179021	0.0380937	0.104619	0.0371543	0.0329403	28.0867	16.6975	18.5583	27.3027	20.2447
Amhara	030414	Jama	5039	2145	22856	88925	126064	531.849	95.5744	274.911	1422.6	435.136	107.996	23.5711	72.7747	215.621	47.0382	0.0244024	0.0594703	0.198837	0.146795	0.0860488	25.7898	18.9223	18.3456	27.1897	24.263
Amhara	030611	Awabel	5173	108790	39243	280294	95065	381.884	158.137	302.804	1330.32	373.098	87.2107	25.2962	67.3901	117.774	45.7133	0.0187563	0.0445393	0.137903	0.0339755	0.029451	21.3796	17.3329	18.3066	27.2021	20.367
Amhara	030505	Gera Midirna Keya Gabriel	41230	623	33158	14424	42183	584.274	83.9598	198	1600.84	460.894	110.713	23.0516	58.7408	184.971	50.2091	0.0256725	0.0644791	0.17131	0.386618	0.0480442	25.0437	19.2168	18.6564	27.6038	26.2053
Amhara	030613	Shebel Berenta	510	23616	29450	112718	19209	411.161	145.348	345.495	1326.27	440.352	93.8059	24.1855	74.1521	87.2512	46.1567	0.0178629	0.0524205	0.157474	0.101425	0.0613341	24.0182	17.6991	18.8803	23.371	22.4341
Amhara	030508	Efratana Gidim	2127	10952	65108	32885	5177	358.918	78.5535	244.707	1569.27	504.152	63.5618	22.599	51.2244	139.923	54.8905	0.0232366	0.0702491	0.0972744	0.591937	0.0630079	31.8696	19.3444	19.2081	28.5698	27.5644
Amhara	030501	Weremo Wajetuna Mida	1261	5455	107304	38303	-9999	345.702	107.627	232.614	1304.32	451.49	54.564	23.6366	48.339	134.126	44.7247	0.0246345	0.0589047	0.0580863	0.099522	0.0851681	36.5251	18.6228	19.9402	26.8931	23.6326
Amhara	030612	Dejen	214	46043	62165	170053	7986	351.593	155.629	229.665	1541.57	410.036	57.1372	23.3849	49.0475	124.891	45.6639	0.0252375	0.0500642	0.0746606	0.0611994	0.049045	34.9928	17.5424	20.0171	25.377	21.8469
Amhara	030509	Mama Midirna Lalo	29581	704	34185	10826	72136	402.608	89.143	383.934	1554.04	467.654	81.6836	23.3595	89.3102	177.497	53.0305	0.0168751	0.0677929	0.161096	0.285241	0.060511	24.6629	19.1552	20.688	27.461	25.6925
Amhara	030610	Baso Liben	5744	117185	17191	122022	101344	492.786	118.706	225.106	1419.55	352.703	81.2966	23.2378	58.9495	189.255	40.9012	0.0203047	0.0352787	0.20188	0.0372592	0.0297775	25.8367	17.2254	19.627	28.3977	19.9203
Amhara	030502	Lay Betna Tach Bet	1348	5364	195138	55647	8468	394.761	108.58	263.215	1367.45	439.582	73.5663	23.7617	58.4808	110.104	43.2072	0.0188982	0.0601917	0.101592	0.124348	0.0790481	26.469	18.6873	18.6521	26.4516	24.2383
Amhara	030511	Kewet	2648	7764	100979	61709	5104	402.274	81.1293	385.293	1592.67	551.16	83.6132	23.074	83.958	142.645	63.3933	0.0172186	0.0813214	0.181083	0.514896	0.0632693	24.4039	19.4391	20.419	28.0288	28.5214
Amhara	030504	Moretna Jiru	862	1026	106268	51270	105274	380.846	100.733	332.167	1517.78	435.347	75.1997	23.8042	71.9484	150.122	43.4503	0.0168787	0.0649753	0.10904	0.152444	0.0815848	24.4117	18.9918	19.4631	26.939	24.5796
Amhara	031004	Jile Timuga	5039	6610	49623	14940	7404	316.641	77.1461	195.075	1545.21	520.638	51.2316	22.8317	49.2422	149.751	53.3069	0.0251097	0.0740235	0.0646051	0.61753	0.070802	36.9738	19.3899	19.9189	28.781	28.1413
Amhara	030518	Debre Berhan Zuria	81117	51	88563	9119	45105	375.979	88.8794	369.733	1600.43	488.725	71.7364	23.6445	89.1897	237.648	62.9126	0.0169857	0.0783757	0.132023	0.248205	0.0707131	25.814	19.4634	20.5734	26.9825	26.4616
Amhara	030503	Siya Debirna Wayu & Ensaro	7410	2829	108994	92021	131893	393.257	108.183	276.99	1580.02	433.711	73.3257	24.1754	61.5653	181.827	43.9214	0.0203154	0.0586138	0.0861941	0.166945	0.0749084	24.2825	18.8281	19.4369	27.4927	25.1801
Amhara	030513	Ankober	7105	5644	37191	23374	5668	334.549	83.4409	183.517	1591.49	512.85	54.0819	22.8253	52.4319	269.441	59.1283	0.0254875	0.0896422	0.0837446	0.267249	0.0645045	33.9305	19.7639	20.0006	27.4632	27.4629
Amhara	030515	Berehet	1674	2519	26871	15062	3172	350.928	82.2293	151.365	1587.88	477.74	54.5937	21.6203	57.1836	371.278	53.7678	0.0286362	0.0935507	0.0369391	0.151791	0.0607113	38.4966	20.2195	19.2344	27.6469	26.6935
Amhara	030514	Hagere Mariamna Kesem	27937	1728	21647	11492	44240	367.546	86.8382	148.62	1589.77	445.671	50.0628	23.5973	56.6249	377.258	52.0297	0.0288143	0.0861304	0.0736483	0.137125	0.0661838	32.2385	20.1216	20.0037	26.7141	25.4734
Amhara	030516	Minjarna Shenkora	12672	15790	102286	122394	164291	300.092	77.2265	142.068	1637.81	458.725	49.0509	21.824	56.6088	300.497	43.2843	0.0295714	0.116555	0.0331549	0.129851	0.115754	34.8715	20.8129	19.4838	29.5476	27.3787
Amhara	031003	Artuma Fursina	1456	17480	42559	17573	7280	374.941	86.7449	239.302	1524.33	415.339	61.5002	25.0886	49.877	294.247	41.1738	0.0236995	0.093265	0.0769084	0.197856	0.145815	34.8236	20.1366	19.9738	27.2547	25.2736
Amhara	030512	Angolela Tera	80716	108	5277	1876	27562	321.01	75.4131	150.724	1506.86	447.033	47.6413	21.5959	50.2549	222.659	56.6377	0.0292624	0.093451	0.0528502	0.172945	0.0360717	31.2748	19.7643	17.9293	29.4771	29.3191
Amhara	030519	Asagirt	29318	7031	24702	10041	9426	290.703	84.8093	142.206	1516.25	442.566	43.3111	20.0672	52.638	246.295	39.0138	0.0229484	0.139813	0.0350961	0.237905	0.195362	33.685	20.1138	18.7085	31.1272	27.0261
Amhara	030520	Tarmaber	3554	5364	37500	43656	7176	349.039	89.3042	148.696	1570.81	490.373	52.9143	23.4564	56.7462	184.284	59.7458	0.0320016	0.0739116	0.0296333	0.286857	0.0818564	38.6699	19.3191	19.5182	27.1907	26.4791
Amhara	030510	Mojana Wadera	11568	56	29359	10364	36687	420.208	83.0219	253.501	1579.31	546.279	77.3961	23.2646	79.5833	168.103	65.4871	0.0186799	0.0813283	0.234014	0.417727	0.0661378	25.3548	19.4729	20.4531	27.613	28.2667
Oromia	040602	Dera	588	18463	116041	97762	8012	428.244	126.548	370.931	1284.57	448.026	86.3939	23.4597	109.278	122.623	44.0424	0.018578	0.0548554	0.162639	0.124225	0.0697399	24.0777	18.1179	18.962	24.8802	23.1846
Oromia	040202	Ibantu	774	8943	0	20869	251	502.144	52.1427	282.957	1486.78	366.994	96.0625	28.6335	70.6035	268.179	45.4521	0.0212422	0.0347604	0.215586	0.0328268	0.0729336	25.929	18.269	18.9674	25.2659	24.6122
Oromia	040203	Gida Kiremu	3396	182544	58394	47882	2226	397.508	56.0306	204.567	1550.16	358.571	72.045	25.619	50.2362	241.295	45.4626	0.018788	0.0272508	0.0936786	0.0270791	0.0658235	31.5595	17.9264	19.2417	26.5644	24.4866
Oromia	040601	Wara Jarso	3424	20204	125040	123364	23599	576.77	133.119	177.693	1535.01	401.698	92.1706	22.3427	57.2748	213.971	42.1052	0.0252172	0.0447844	0.182813	0.0733234	0.0459339	25.5159	17.8028	19.035	27.5715	22.635
Oromia	040603	Hidabu Abote	1536	10725	73566	69321	6536	320.269	124.498	161.687	1463.62	426.517	49.6735	23.1305	56.5175	182.839	42.0854	0.0276787	0.0514985	0.0357407	0.137774	0.0623574	35.1347	18.1808	19.3898	26.0874	23.9728
Oromia	040201	Limu	7241	96115	64645	57030	2733	393.394	51.5185	159.279	1531.26	367.29	57.8271	28.9375	51.6388	210.863	45.569	0.0249149	0.0357607	0.0797395	0.0425693	0.079187	32.687	18.7517	19.8019	26.0479	25.8161
Oromia	040101	Mana Sibu	666	163510	43975	7745	1224	385.558	46.3021	342.899	1580.3	383.767	72.4451	24.6216	88.2266	267.696	45.3961	0.0172709	0.0614714	0.107563	0.0898991	0.0910928	25.4246	19.1731	20.1167	28.201	27.8539
Oromia	040208	Guduru	1932	212630	11380	147202	35319	416.67	97.8706	323.954	1434.49	343.588	79.3279	27.6446	77.1169	446.245	41.4278	0.0180097	0.0271068	0.210148	0.0353548	0.0408686	24.5737	17.4306	20.0634	29.218	21.688
Oromia	040605	Degem	64948	2809	63192	44243	33831	388.658	116.854	168.702	1540.11	423.129	59.1403	24.048	51.3132	214.835	42.0435	0.0239159	0.0494841	0.0818964	0.151517	0.060861	34.0482	18.5138	19.8803	27.3275	25.0785
Oromia	040207	Abay Chomen	1789	66556	71925	46824	4516	402.729	87.5324	383.972	1395.43	338.634	85.5246	33.101	84.9738	715.233	43.5028	0.0177821	0.0283631	0.157785	0.0345866	0.0472602	26.0429	17.6355	20.7654	28.9265	22.8616
Oromia	040606	Gerar Jarso	21664	448	31736	38470	19363	403.234	111.837	191.788	1604.75	427.785	65.3873	24.2663	56.4667	218.94	42.3688	0.0199512	0.0537516	0.0825186	0.164836	0.067206	30.9747	18.7176	19.3981	28.0753	25.5008
Oromia	040501	Ginde Beret	8709	166668	94723	230459	61087	371.802	124.283	163.176	1567.01	377.668	58.5248	26.3478	51.8864	305.11	43.3364	0.0234363	0.0334119	0.0799007	0.0448922	0.0335197	35.6703	18.1352	20.0603	29.3532	23.4541
Oromia	040604	Kuyu	9897	19787	91665	99548	24602	446.892	122.739	259.143	1568.49	401.599	79.2417	24.2146	73.2766	251.466	41.3087	0.01866	0.0416695	0.243803	0.10054	0.0447148	26.7455	18.2379	20.5143	28.0788	24.2267
Oromia	040206	Jimma Horo	62390	232112	77963	132710	111559	420.832	76.4177	364.979	1458.31	339.677	79.8663	31.9475	79.1978	450.898	44.5016	0.0169554	0.0296688	0.165448	0.0320628	0.0519979	27.3154	17.8415	20.3625	29.3437	23.8563
Oromia	040609	Abichuna Gne'a	61456	2157	40243	18340	18915	403.622	95.6231	363.125	1705.91	449.806	76.2996	24.2407	86.7149	305.886	56.4374	0.0172268	0.0696254	0.130837	0.172183	0.0734876	27.7021	19.3947	20.4394	26.8396	25.286
Oromia	040205	Abe Dongoro	5916	44413	76434	14477	5418	398.689	65.1558	335.573	1529.59	346.669	74.988	27.8597	81.135	243.103	45.7872	0.0168723	0.0256964	0.132298	0.0309588	0.0600239	26.6225	18.0032	20.4064	28.9705	25.0961
Oromia	040608	Wuchalena Jido	88939	59	2015	53148	36311	643.374	96.3311	152.266	1769.79	431.448	63.9955	24.9788	60.4886	506.43	48.1608	0.0167072	0.066779	0.310392	0.117884	0.0729598	31.38	19.453	16.2422	27.983	25.5363
Oromia	040607	Yaya Gulelena Debre Libanos	11038	2901	27553	61215	44125	301.111	105.984	164.292	1748.99	427.077	48.7391	24.6203	56.0902	267.051	44.7614	0.0257038	0.0568267	0.0463866	0.189046	0.0684739	34.1535	18.9975	19.4875	28.5693	25.9677
Oromia	041002	Jarso	4319	17452	21089	564	24125	404.234	88.9358	235.911	1589.21	488.042	67.9558	18.551	57.3654	278.923	45.2792	0.018798	0.0941609	0.0945535	0.294164	0.0976675	27.053	20.8607	19.6943	28.9385	29.7116
Oromia	040102	Nejo	1571	25605	19231	36574	625	359.221	46.9473	148.205	1576.12	379.344	54.0557	24.9127	55.8906	256.042	45.1687	0.0293128	0.0568792	0.0383008	0.081339	0.0906143	38.2903	18.983	19.2425	28.2748	27.87
Oromia	040513	Meta Robi	20610	44522	79204	102294	65135	415.544	116.89	251.438	1675.12	399.703	72.4154	27.0102	62.9464	231.798	45.4896	0.0156686	0.0309108	0.119181	0.056899	0.0292657	28.0023	18.7033	19.991	29.7746	25.8914
Oromia	040117	Begi	3689	138835	113719	19484	14835	310.383	46.6189	143.269	1587.96	391.29	49.1792	24.1945	58.2174	279.571	45.1445	0.024664	0.0709782	0.0372318	0.123525	0.0911239	34.6049	19.4021	19.5266	29.4967	29.3883
Oromia	041001	Kombolcha	705	27871	39599	0	3462	299.135	90.626	150.278	1589.1	488.698	48.7266	18.7494	54.6086	280.443	45.1483	0.0295714	0.085297	0.0456531	0.298722	0.10143	34.7343	20.7342	19.4919	28.9067	29.7408
Oromia	040511	Adda Berga	30488	38650	87180	96425	48642	324.854	109.865	153.094	1667.15	405.934	49.8857	26.7178	51.0346	184.358	43.585	0.0263924	0.035528	0.0761412	0.0859297	0.0372997	35.0356	18.9512	20.0473	29.6558	26.7093
Oromia	040107	Jarso	1177	81013	49975	8674	706	496.26	46.583	183.116	1583.97	384.43	68.8484	24.4044	65.7398	270.768	45.448	0.0185865	0.0645424	0.228138	0.100816	0.0910686	26.3599	19.1835	18.374	28.9795	28.6347
Oromia	040105	Boji	453	69399	38292	14044	583	381.405	47.5361	318.956	1576.21	377.588	73.7455	24.6064	73.3041	249.935	45.3209	0.0168831	0.0562425	0.151703	0.0838804	0.0909921	28.0385	18.9197	20.5127	29.0135	28.4245
Oromia	040210	Bila Seyo	8860	236291	26695	36758	11201	460.447	72.0684	169.085	1507.57	343.648	95.7041	27.3755	51.8597	180.653	46.8606	0.0308446	0.0306886	0.289607	0.0351342	0.0556334	27.5364	18.5367	17.748	30.1347	26.3516
Oromia	041009	Meta	3035	151672	64832	1410	18493	320.194	86.4095	144.733	1587.68	492.008	49.8388	22.0989	52.3893	281.587	42.7583	0.0269207	0.0737886	0.050739	0.303681	0.119719	36.2708	19.5931	19.7466	28.8011	29.9002
Oromia	040610	Kembibit	58177	990	0	488	15672	489.125	91.88	178.449	1696.64	446.821	66.0826	24.3288	51.1871	492.947	55.741	0.0180388	0.0752471	0.219599	0.131662	0.0697962	26.0819	19.7023	18.4787	27.1374	25.2834
Oromia	041006	Haro Maya	223	59215	110131	1345	531	421.438	91.3994	284.383	1588.78	487.763	70.0904	19.657	71.5627	284.331	44.5828	0.0156086	0.0711649	0.123507	0.293414	0.105874	26.6241	20.5975	20.3066	28.8913	29.811
Oromia	040213	Sasiga	206	33176	27764	1956	11017	313.564	55.0263	144.882	1537.78	360.957	48.8844	24.8873	52.3203	220.461	44.8788	0.0245981	0.0311049	0.0514318	0.0465733	0.0746125	37.0757	18.3823	19.7686	29.496	27.7422
Oromia	041010	Goro Gutu	1145	38494	70801	953	1221	631.938	82.5508	158.161	1586.85	497.102	70.0347	21.7649	69.9515	285.477	41.9627	0.0203845	0.0672838	0.34264	0.324757	0.124143	31.6388	19.3099	17.239	28.746	29.878
Oromia	040612	Mulona Sululta	147136	6650	10720	26691	49873	486.146	102.086	174.239	1641.58	405.615	89.5152	26.6045	46.6817	285.476	42.675	0.0256341	0.0419474	0.26141	0.117117	0.04763	26.608	19.2276	17.3257	30.0149	26.8426
Oromia	040212	Guto Wayu	4998	144683	43072	30660	13310	407.094	59.2095	190.949	1510.32	355.988	59.587	25.4307	58.1435	198.551	46.6092	0.0194581	0.0259444	0.0871896	0.0391565	0.0629877	30.0377	18.2443	19.8258	29.4715	27.3626
Oromia	041003	Gursum	6387	20358	31619	2338	10225	438.497	87.2642	187.08	1589.21	484.262	60.7471	19.3477	53.1962	283.317	45.0579	0.020235	0.103596	0.196048	0.278536	0.097474	24.7779	20.9083	19.5694	29.0116	29.7319
Oromia	041008	Kersa	2190	50387	86547	1481	21533	468.083	90.6304	191.661	1588.45	490.364	72.1867	18.8047	76.4979	286.15	43.8976	0.0217849	0.0753066	0.201593	0.300005	0.109207	26.3095	20.3301	20.7255	28.8397	29.8455
Oromia	040502	Jeldu	85940	60360	100711	85233	142702	493.101	122.535	188.692	1601.81	377.661	68.5125	30.0854	54.9277	275.071	46.0573	0.0187985	0.0263223	0.217733	0.042569	0.022232	26.5414	18.8933	17.7508	30.0442	26.5314
Oromia	040902	Doba	2834	29994	179642	18245	1027	439.833	79.708	233.293	1583.28	498.437	85.4703	22.4909	58.124	282.925	41.1782	0.0189411	0.0669167	0.204916	0.308123	0.12879	28.2229	19.0904	20.1658	28.727	29.8383
Oromia	040901	Mieso	93	70315	155241	0	6092	297.3	78.4486	146.397	1571.59	501.846	46.2533	25.0579	51.2918	295.921	45.4894	0.025832	0.120451	0.0544691	0.271328	0.0980329	35.4527	19.4525	19.9104	28.7266	29.2187
Oromia	041011	Deder	3444	107587	44335	1948	16729	376.557	82.9881	149.477	1586.28	492.006	50.4292	23.5457	58.0057	280.005	40.6764	0.0333888	0.0637829	0.0730672	0.301011	0.133353	30.0778	19.008	20.299	28.7849	29.9765
Oromia	040211	Sibu Sire	5922	191358	14844	41510	2640	497.787	68.3044	167.278	1438.5	348.96	107.018	26.1681	56.5395	150.574	47.6254	0.0346335	0.0270329	0.325607	0.0349144	0.0542999	27.6868	18.5583	18.2002	30.2489	27.8517
Oromia	040504	Cheliya	77373	362544	71872	157690	137849	388.052	169.57	158.651	1459.26	329.298	55.3215	26.6655	56.6096	132.609	47.9713	0.029073	0.0317899	0.0936791	0.0260834	0.0359105	32.1607	19.6606	20.0562	30.9282	28.045
Oromia	040110	Gawo Dale	2073	149793	64030	24162	6178	390.87	48.4798	277.464	1582.07	383.755	65.6624	25.0129	68.4841	267.262	45.3062	0.0169314	0.061752	0.126928	0.104731	0.0919204	27.2333	19.0643	20.0802	30.023	29.6879
Oromia	041004	Babile	0	6221	46914	0	0	405.901	85.5991	251.211	1589.17	474.74	81.876	22.0023	60.9825	282.627	45.1454	0.0186202	0.0920637	0.184324	0.251299	0.0955484	28.5289	20.711	20.1224	29.1129	29.6663
Oromia	040503	Ambo	100615	136791	57500	200171	144006	305.983	137.165	136.438	1515.36	358.104	50.882	29.9283	48.4666	169.433	47.0201	0.0295714	0.027782	0.0522658	0.0530245	0.0278078	35.7341	19.4971	19.603	29.8974	27.497
Oromia	040611	Berehna Aleltu	67484	2345	0	71729	137026	299.127	91.1011	145.662	1730.29	424.308	48.7257	25.1893	54.7485	463.873	43.9625	0.0295714	0.0767001	0.0468384	0.149894	0.0936753	34.7343	19.8557	19.3972	27.256	25.207
Oromia	040103	Gimbi	549	59097	7428	10088	2007	485.912	49.3858	181.327	1561.64	370.289	76.8732	24.4878	43.9778	234.249	44.6215	0.022187	0.0458423	0.261218	0.0668924	0.0896412	27.057	18.6547	17.1213	29.3051	28.2249
Oromia	040104	Lalo Asabi	282	57292	5699	1458	414	465.517	48.2348	188.081	1570.54	374.395	71.4105	24.7715	56.4201	243.903	44.9815	0.0230582	0.0522319	0.229783	0.0768251	0.0910804	24.9733	18.8068	18.4849	29.1502	28.3733
Oromia	040209	Jimma Rare	14228	119038	392	39356	27481	455.966	122.178	194.44	1523.95	330.985	69.6797	36.3704	73.4049	269.658	47.0211	0.0207719	0.0343016	0.229142	0.0298939	0.0425722	27.6964	19.27	17.5282	31.0277	26.4585
Oromia	041007	Kurfa Chele	504	23989	29280	225	10968	318.846	89.8568	144.239	1588.36	487.165	49.7525	20.0894	57.4372	280.818	44.0045	0.028614	0.0706326	0.0338178	0.287737	0.109523	35.9218	20.1981	19.4089	28.8769	29.8636
Oromia	040903	Tulo	1915	42507	77316	11341	6092	403.15	79.8919	168.501	1582.27	493.744	57.3887	22.5213	56.0704	289.233	39.361	0.019677	0.0609109	0.108562	0.285424	0.141136	31.8585	18.9451	19.8874	28.7505	29.9518
Oromia	041013	Bedeno	6992	91353	70122	4844	30179	431.643	84.9732	215.402	1586.75	484.263	62.435	23.8339	64.0207	282.828	42.7506	0.0152549	0.0620948	0.12356	0.273299	0.118525	28.8426	19.227	19.8736	28.8535	29.9182
Oromia	040106	Ayra Guliso	455	104758	41506	505	287	423.239	47.7166	196.137	1579.09	380.396	60.2922	24.6157	58.5344	258.849	45.4432	0.0148603	0.0599141	0.122519	0.091929	0.0921052	30.4494	19.0092	19.8413	29.5232	29.0049
Oromia	040509	Dendi	148215	68293	47279	135170	122365	461.251	112.937	187.626	1575.45	391.578	72.2821	27.9317	60.7942	132.535	47.079	0.0210553	0.0223335	0.281059	0.12282	0.0277037	27.9804	19.6614	17.7145	30.3401	27.9089
Oromia	040512	Walmara	78766	1417	3444	58542	44528	346.005	96.5128	139.287	1547.2	415.959	48.6906	27.1003	54.3425	224.853	44.3705	0.0262085	0.0356722	0.0752596	0.106615	0.0456753	33.7805	19.5619	20.1911	32.1718	26.9512
Oromia	040510	Ejere (Addis Alem)	40970	7556	15411	87978	64296	447.01	100.715	197.821	1613.01	415.134	69.9151	28.278	65.683	142.454	45.9023	0.0233458	0.0250066	0.224558	0.11525	0.0311735	27.4286	19.4922	18.5785	31.6192	27.4679
Oromia	041014	Girawa	3722	58087	75268	4155	11092	439.198	86.3506	184.501	1587.98	481.566	70.0189	21.2473	58.4568	285.7	44.0197	0.0314469	0.0684794	0.167071	0.272748	0.109294	29.8447	19.822	20.1539	28.9137	29.8408
Oromia	040505	Bako Tibe	12020	410613	16969	50997	25858	419.212	110.261	181.613	1494.89	334.464	54.8061	23.31	72.1436	154.236	47.002	0.0234915	0.0270964	0.210736	0.0307797	0.0455833	33.9235	19.1833	19.3765	31.2307	27.7736
Oromia	041012	Malka Balo	1062	38071	68893	4981	6422	358.301	82.7808	198.597	1582.38	482.776	52.8388	26.5139	54.0792	288.658	41.1084	0.021239	0.0566847	0.125728	0.257475	0.129909	34.9128	19.0794	19.6447	28.8075	29.9188
Oromia	041107	Ginir	30015	53219	2257.28	1708	141093	393.27	78.9281	193.758	1588.65	434.474	55.7523	23.8352	58.1409	284.906	44.9398	0.022039	0.0880651	0.158723	0.197586	0.0895444	37.7284	20.4887	19.1812	29.098	28.539
Oromia	041103	Adaba	101269	1419	3179.9	26555	180801	416.236	77.0022	191.366	1746.1	439.395	56.0909	17.8488	86.8223	225.801	42.7558	0.0267205	0.128908	0.156261	0.110845	0.0718512	34.4272	20.5703	19.4474	29.4957	28.0921
Oromia	040710	Shashemene	83142	479180	18431	6023	115653	426.083	82.0745	174.498	1546.21	442.849	58.6358	24.2508	61.3654	209.494	42.2285	0.0265047	0.141205	0.191784	0.194567	0.106486	30.4912	22.3429	19.9874	33.3546	30.4823
Oromia	040820	Kofele	399827	97718	0	6068	78667	474.185	71.7609	202.414	1612.98	410.128	67.7846	27.2138	94.4961	520.914	54.2481	0.023637	0.058171	0.276917	0.117342	0.133391	27.3328	20.3969	18.9619	33.345	38.9558
Oromia	040819	Gedeb	176220	120531	0	7470	383663	452.794	77.7476	188.468	1711.25	466.829	86.5502	19.0352	103.181	240.195	37.8794	0.0264211	0.132199	0.186659	0.111655	0.0928766	28.3037	20.7821	20.27	30.0855	27.6214
Oromia	041108	Sinanana Dinsho	157985	49718	3908.74	782	397466	484.343	75.982	176.225	1629.26	409.907	86.7109	21.9257	55.4472	252.584	48.4674	0.0284952	0.105449	0.292532	0.144491	0.0659759	27.4762	20.3857	18.7384	28.9015	28.4775
Oromia	041015	Golo Odo	103	7863	43441	417	115	475.574	84.6623	192.807	1628.84	449.047	67.7745	32.8294	83.4416	204.527	45.5006	0.0219128	0.155112	0.220195	0.255895	0.121218	27.8653	23.5512	18.5919	33.1649	33.1728
Oromia	041116	Rayitu	36718	414	5258	2440	1462	403.305	76.6193	234.389	1669.65	453.244	76.4488	20.4405	59.6631	248.039	45.3703	0.0175723	0.119809	0.115834	0.126908	0.0950138	27.2601	20.6206	19.8513	29.2959	27.9478
Oromia	041005	Fedis	252	10878	151492	0	937	458.638	76.9783	194.91	1594.6	413.768	75.9187	23.4774	65.4519	278.198	44.3329	0.0247996	0.0952655	0.238524	0.169027	0.0854002	27.4204	20.5012	19.1791	29.0279	27.484
Oromia	040905	Chiro	13296	119768	274596	13776	3871	418.3	78.243	210.277	1651.81	481.235	80.9981	22.064	54.141	335.866	42.7076	0.0190569	0.12267	0.169749	0.122724	0.129558	27.9947	21.0359	19.4149	30.0827	27.985
Oromia	040705	Gimbichu	3120	554	14915	47256	210364	413.896	85.4747	228.636	1686.88	456.994	80.4395	29.0753	56.495	153.358	47.8705	0.0187886	0.142974	0.138204	0.265744	0.112925	27.9411	23.0104	19.5487	33.0948	32.7346
Oromia	040904	Mesela	2167	27037	89174	1969	14102	309.482	82.8062	129.667	1670.82	445.859	52.0135	26.1259	53.1032	224.094	50.1029	0.0295714	0.14119	0.0467174	0.2036	0.0770298	36.2434	21.9708	19.3325	32.2792	32.5886
Oromia	040701	Fentale	0	27629	57399	1453	20580	418.441	80.1385	187.303	1651.58	457.876	64.8072	22.518	57.8234	275.18	41.4665	0.0201234	0.140515	0.202227	0.137687	0.106118	26.6868	21.298	18.3057	31.4418	27.4978
Oromia	040113	Haru	111	37539	9577	319	296	337.276	82.0025	145.809	1584.88	466.387	50.8129	25.2088	56.6813	287.861	44.3804	0.0300685	0.0702807	0.0296333	0.231287	0.103432	37.4731	19.6955	19.5902	28.9058	29.5448
Oromia	040906	Goba Koricha	6284	33001	125135	882	9584	561.369	78.7739	151.13	1589.62	428.983	114.91	23.7766	62.2339	286.423	45.1613	0.025628	0.0900205	0.204749	0.189318	0.0915054	23.8189	20.7449	17.7875	29.2103	28.3601
Oromia	040112	Ganji	177	80354	8339	2024	291	316.636	87.6098	137.566	1588.79	481.043	46.4177	20.5675	50.1712	285.538	44.771	0.0272908	0.0802581	0.0734832	0.271438	0.101524	34.4714	20.3733	19.9939	28.976	29.7835
Oromia	040120	Yobdo	122	57207	16387	538	275	410.804	77.7617	193.53	1569.78	495.086	58.7052	26.3693	63.0076	292.384	43.3021	0.0171226	0.109167	0.121955	0.252091	0.110317	28.9303	19.1808	20.0998	28.7299	29.5864
Oromia	040217	Wama Bonaya	640	196456	68819	13891	3049	369.44	80.978	200.859	1579.79	486.822	64.2786	25.4172	53.2368	286.15	39.7566	0.0194643	0.0601183	0.087079	0.260355	0.13778	35.6434	19.0245	19.9739	28.7746	29.9496
Oromia	041407	Alem Gena	4755	16426	5487	146352	62374	406.977	77.2709	214.492	1637.45	480.187	69.0677	18.5134	60.8375	299.471	50.5862	0.0185473	0.0957471	0.120211	0.214023	0.0832965	27.6783	20.2239	20.3894	29.2468	27.7477
Oromia	040218	Amuru	8248	72532	2001	48641	4992	443.823	83.1142	204.282	1657.01	452.499	60.1232	21.9911	111.202	257.66	48.6079	0.0207537	0.0942335	0.23758	0.20132	0.12756	28.3275	20.532	19.1761	27.9037	26.2114
Oromia	040204	Jarti	11408	44235	34864	58816	17469	309.378	49.5537	130.636	1552.81	371.13	50.428	24.137	56.1184	225.166	44.3615	0.0296082	0.0484912	0.0318621	0.0701119	0.0905534	35.9917	18.6411	19.4784	29.9228	28.7333
Oromia	040712	Akaki	2630	13135	886	161974	71810	324.734	75.4933	121.119	1544.95	491.547	49.498	25.2492	51.6325	294.649	46.0444	0.0248015	0.163344	0.0486628	0.218163	0.0920009	36.2112	19.4483	19.0482	28.7998	29.2216
Oromia	040910	Kuni	5064	105740	66711	38811	2668	407.146	48.5017	173.3	1568.27	375.43	59.0156	24.4063	54.2322	241.634	45.1641	0.0169596	0.0542745	0.117957	0.0813878	0.0905919	29.6395	18.8396	20.0903	29.6665	28.8377
Oromia	040114	Nole Kaba	149	104138	4704	9941	520	393.757	48.5402	151.87	1571.85	377.792	50.3043	24.5535	55.5172	247.205	45.293	0.0375641	0.0563143	0.101207	0.0872203	0.0923529	31.2442	18.8591	20.4969	29.8664	29.1593
Oromia	040305	Bedele	2568	86264	26183	64635	1955	396.395	75.4147	205.099	1642.74	480.679	71.0825	23.1261	60.9161	196.21	48.7888	0.0198718	0.0656157	0.12177	0.623069	0.0750964	27.1415	19.5753	20.3411	28.0022	27.2866
Oromia	041403	Ilu	67	8268	2656	127052	12159	402.148	97.4834	164.301	1482	339.731	56.8346	23.85	51.5622	154.786	46.3941	0.019751	0.0202846	0.116054	0.0346817	0.048784	30.9016	19.058	20.1658	31.2777	28.9157
Oromia	040508	Tikur	63067	8553	3242	7835	8400	347.073	90.7097	144.605	1426.53	416.064	47.8431	24.0924	50.5479	202.459	36.6413	0.0290179	0.0537868	0.0753428	0.127008	0.0736113	33.0355	19.9622	21.0718	31.7698	26.3679
Oromia	040706	Ada'a Chukala	16740	138163	10135	322603	170478	322.977	62.8906	123.375	1475.35	347.93	46.9502	23.1954	49.8996	235.103	42.6245	0.023952	0.0298798	0.0493999	0.0284059	0.0484112	36.1106	16.8076	19.201	26.6821	22.2444
Oromia	041401	Dawo	6860	15636	6959	112109	24636	313.361	72.1657	118.658	1450.52	340.545	50.1474	26.2994	53.3644	345.067	43.1725	0.0263419	0.0282794	0.0421842	0.0299821	0.0495008	36.3644	17.258	19.4117	27.9528	22.5144
Oromia	040506	Dano	2460	157263	79200	26717	20807	390.887	86.0078	192.7	1394.26	408.798	53.205	24.7192	80.4744	271.591	33.6812	0.0197879	0.0769253	0.222478	0.219796	0.100882	27.051	19.9362	19.244	30.8691	26.5952
Oromia	040215	Jimma Arjo	13135	43888	17155	28448	8179	359.329	78.1748	154.578	1565.05	477.898	50.3532	28.3849	52.5225	296.89	44.11	0.0299129	0.0911626	0.0927252	0.220663	0.104719	33.1916	19.3484	20.6518	28.7734	29.6204
Oromia	040304	Dega	4819	58366	9283	59640	6176	321.346	49.4988	143.896	1559.51	375.667	47.8777	24.3675	48.7252	237.081	45.1655	0.0296866	0.0538125	0.0700151	0.0804058	0.0919602	31.7272	18.7982	19.185	30.2608	29.3466
Oromia	040907	Habro	3985	98754	77100	30303	921	418.54	58.1557	181.048	1452.67	360.668	79.8345	26.5463	64.1948	178.084	45.8313	0.018986	0.0281289	0.159596	0.0556124	0.0762565	27.6171	18.5367	19.3251	31.4525	29.6061
Oromia	040507	Nono	51707	219610	66187	99701	67969	353.449	99.6665	164.931	1510.62	411.497	52.8957	26.3903	55.0439	149.853	42.3146	0.0330357	0.0330301	0.0352537	0.216807	0.0481781	38.7511	19.967	18.905	31.9305	27.1513
Oromia	040401	Limu Seka	1902	171920	71855	37750	42210	327.886	158.845	127.946	1459.31	342.594	46.2292	23.8014	49.1179	107.061	48.3351	0.0275872	0.0316183	0.0598286	0.0443959	0.0258318	34.2139	19.9521	19.3112	30.4762	29.3086
Oromia	040801	Merti	47999	131027	104554	27192	85529	421.091	83.6442	208.641	1321.64	409.985	84.5784	24.825	53.2849	224.817	33.8772	0.0189028	0.10762	0.138245	0.270737	0.153016	27.4974	19.8845	19.6088	29.9071	26.3376
Oromia	040109	Hawa Welele	4906	123498	57382	16107	20749	423.157	107.461	188.083	1431.45	400.673	79.8474	26.3664	49.4622	134.493	45.1127	0.0191607	0.0314214	0.18267	0.209464	0.0434036	27.1267	20.0531	18.873	30.6974	27.7224
Oromia	040216	Nunu Kumba	2819	46120	37096	12863	1076	391.323	138.624	204.706	1486.52	334.924	71.4133	18.234	63.5855	136.225	46.8625	0.0201779	0.0194565	0.113115	0.0367197	0.0331648	27.0424	19.3832	20.1345	31.2248	29.9057
Oromia	040702	Boset	7207	233505	47103	73067	7632	399.058	58.5563	212.106	1483.08	359.328	49.6664	21.4733	165.602	202.088	40.7626	0.0193838	0.0259798	0.24006	0.0496751	0.0776807	28.1242	18.2397	20.0081	31.2516	29.2312
Oromia	040911	Anchar	4346	22919	74757	1825	6151	397.229	53.3278	157.625	1485.18	366.826	57.3169	24.1306	50.3167	167.539	44.2393	0.0315133	0.041101	0.115665	0.0597341	0.0888557	31.7541	18.5719	20.3061	31.1529	29.4105
Oromia	040704	Lome	13594	33684	2030	144380	71566	353.969	74.0637	164.118	1512.04	483.321	51.9039	26.4466	58.0322	297.399	46.1461	0.0328299	0.147867	0.0423131	0.187806	0.0878	37.7462	19.503	18.5032	28.8095	29.2883
Oromia	040909	Boke	5807	80008	125156	1384	7091	403.041	153.201	176.484	1476.92	334.92	57.2528	20.4507	51.9357	121.936	47.0782	0.018223	0.0262963	0.130484	0.0403764	0.0236468	29.144	19.7097	19.9046	30.8904	30.1033
Oromia	041409	Wenchi	26388	28085	3691	31803	30363	314.118	79.9035	144.968	1499.81	350.725	48.6633	22.9881	56.0163	202.655	47.0161	0.0330456	0.0153535	0.0302438	0.0488437	0.0590463	36.3093	18.7529	19.2247	31.4745	30.7648
Oromia	040116	Anfilo	1584	38972	18338	2650	15149	377.058	76.1976	159.168	1532.88	470.993	55.3941	19.8788	50.1147	304.811	53.2823	0.0326012	0.0858638	0.113333	0.226639	0.0758074	33.2829	19.844	20.3425	30.7493	28.581
Oromia	041405	Tole	5993	4709	2882	87411	31992	402.075	50.0887	170.101	1582.13	385.73	55.7192	25.4671	51.2951	274.266	45.3906	0.0219582	0.0610356	0.127854	0.114664	0.0926273	29.8218	19.0983	20.0594	30.6158	30.4515
Oromia	040301	Darimu	4897	239713	33761	1618	705	388.346	65.189	198.289	1484.36	353.561	70.3933	20.9187	65.0974	200.059	43.6304	0.0207466	0.0210825	0.116018	0.0461089	0.0682384	27.236	18.3192	19.9976	31.3233	29.4791
Oromia	041410	Ameya	19091	157264	22487	108063	25067	391.863	81.6642	170.005	1643.02	457.019	55.8723	20.7089	49.3879	189.872	48.3631	0.0297967	0.0948718	0.129852	0.27563	0.140316	31.6979	20.2939	19.9477	30.5524	27.1668
Oromia	041404	Becho	2749	8333	5269	105620	16134	394.525	73.9382	183.638	1509.54	482.076	62.5841	22.8439	60.5028	312.392	48.4993	0.0202349	0.102131	0.133132	0.185744	0.0793356	27.6466	19.5715	19.7494	29.2718	28.8335
Oromia	040703	Adama	18958	129678	4892	93997	28010	400.515	82.7018	192.99	1339.27	430.69	54.2394	23.1939	183.479	197.853	36.8592	0.0174417	0.142953	0.216432	0.204048	0.181686	28.7517	19.9357	20.4353	29.3144	26.6257
Oromia	041408	Walisona Goro	16980	51289	11553	93404	45912	306.327	77.558	124.22	1558.75	466.426	47.9857	27.1572	55.8911	290.346	45.136	0.0289214	0.0871963	0.0302042	0.201507	0.0936469	35.4298	19.6065	19.403	28.7984	29.4445
Oromia	041406	Kersana Kondaltiti	36578	47654	4860	79090	82777	356.905	119.36	176.428	1402.29	380.033	50.4144	24.3398	56.7275	112.428	52.613	0.0369544	0.0364406	0.0351499	0.107493	0.0401144	38.472	20.351	18.8634	30.6348	28.9301
Oromia	040908	Darolebu	2228	67810	106565	10961	3072	420.074	49.5123	172.875	1587.5	391.314	75.289	24.7266	64.8611	275.865	45.3694	0.0190262	0.0685925	0.180173	0.129528	0.0922318	27.7895	19.3799	19.4468	30.4967	30.761
Oromia	040302	Supena Sodo	2748	72719	10424	31250	1169	401.33	93.7785	173.718	1490.05	418.079	64.186	24.481	116.073	135.698	39.8267	0.0211087	0.0565761	0.192682	0.189747	0.0698069	29.4686	20.4609	20.5783	31.6753	27.3265
Oromia	040115	Sayo	1177	110801	75429	6726	35835	356.164	50.7666	168.065	1566.62	380.219	53.9782	25.1662	50.9764	248.354	45.5309	0.0283158	0.055222	0.0663983	0.0902206	0.0925466	33.9609	18.8952	19.1667	30.781	30.1595
Oromia	040802	Aseko	42684	57220	81229	2626	34507	414.466	117.163	183.456	1502.59	362.429	80.1456	22.2869	67.4409	127.002	48.9395	0.0193176	0.0363186	0.148157	0.0774224	0.0321897	28.2022	20.3234	19.7682	30.7936	30.3644
Oromia	040803	Gololcha	5469	19381	66257	36311	12423	386.169	99.9476	178.893	1492.63	411.317	56.4454	24.9906	52.2246	136.501	40.8911	0.0249178	0.0456184	0.133702	0.206782	0.0595888	28.8987	20.3816	19.7853	31.1473	27.6513
Oromia	040402	Limu Kosa	2110	353900	84893	53088	1024	319.494	83.9438	123.985	1489.79	441.838	50.1191	21.6445	52.1471	207.065	40.0265	0.0232283	0.144129	0.0362491	0.198974	0.19517	35.9201	20.0302	19.158	30.2234	26.8651
Oromia	040804	Jeju	15523	131665	26966	63236	85981	313.778	100.829	130.116	1451.57	390.223	50.9566	22.889	53.0354	126.305	48.3458	0.0284153	0.0486294	0.0506146	0.127115	0.0519116	36.46	20.7288	19.5793	30.7575	30.2557
Oromia	041402	Kokir	33229	2546	336	27990	11806	391.261	89.3834	188.826	1372.6	419.963	74.0267	23.3705	65.3899	144.062	37.3093	0.0205065	0.0671544	0.133138	0.159262	0.0829522	27.8416	20.2757	19.9429	31.5591	26.8839
Oromia	040303	Chora	5662	151419	28506	77309	6222	326.944	73.5855	140.217	1468.55	469.523	49.7873	27.0516	54.1857	281.237	47.3176	0.0298893	0.0910722	0.0311947	0.163704	0.077794	38.1887	19.4552	18.812	28.8223	29.3303
Oromia	040219	Diga	2691	81728	27536	15028	177	347.539	51.6683	162.177	1521.99	373.51	50.9808	24.5427	55.9694	202.526	45.2816	0.0339684	0.050154	0.0327792	0.0736749	0.0909857	39.1455	18.7098	18.8255	30.9854	29.7901
Oromia	040805	Dodotana Sire	33067	128089	8425	42587	155229	290.089	50.7511	128.58	1584.83	388.577	46.8243	25.2902	54.5168	274.847	45.4528	0.0215332	0.063677	0.0303142	0.121571	0.0934035	35.3768	19.2788	19.0076	30.813	30.9134
Oromia	040309	Metu	374	224506	13111	6659	202	385.309	73.589	192.016	1451.12	472.618	60.4958	23.8541	68.2921	306.667	51.2922	0.0220837	0.0742592	0.12838	0.185936	0.0665933	27.6769	19.4718	20.1731	29.869	28.976
Oromia	040311	Bure	379	105027	26681	653	3422	363.139	73.5194	164.825	1439.55	458.276	62.716	25.0445	71.7923	244.127	51.4004	0.0218329	0.0788394	0.186596	0.180804	0.0540602	28.4442	19.486	19.4681	29.1824	29.3181
Oromia	040308	Yayu	8488	184761	38006	37703	5502	386.254	84.6054	191.357	1491.84	354.979	66.3006	22.1309	71.9213	202.628	46.7154	0.0229788	0.0206018	0.115682	0.0560474	0.0503682	27.4053	19.459	19.997	31.5152	32.0344
Oromia	040707	Dugda Bora	5525	439416	11902	79942	46459	384.612	79.067	192.664	1502.07	456.81	57.6616	19.4123	70.9996	235.727	56.4361	0.0255138	0.100008	0.124408	0.253902	0.0804594	28.7	19.9257	20.0254	30.6041	28.597
Oromia	040809	Chole	41007	30145	35098	15676	63927	361.064	92.1284	184.494	1472.61	423.049	61.9009	23.4903	50.5491	118.123	42.1279	0.0253807	0.0747908	0.0899848	0.150653	0.073434	34.3254	20.9027	19.5918	31.3216	29.0949
Oromia	040805	Dodotana Sire	33067	128089	8425	42587	155229	283.479	56.458	145.097	1478.84	367.929	46.5029	30.0454	53.7988	187.396	47.2093	0.0210241	0.0390836	0.0309903	0.0612282	0.0834408	35.8042	18.7608	18.7764	31.7141	30.0224
Oromia	040806	Ziway Gugda	18229	311555	9808	22142	85609	375.796	53.4889	162.572	1537.29	362.824	62.6866	24.1293	69.1679	226.361	42.7419	0.0247097	0.0331082	0.18048	0.0512989	0.0828617	29.7195	18.3671	19.4574	30.0993	28.2501
Oromia	040403	Sekoru	1460	157723	25899	54400	5419	313.876	81.4374	140.191	1562.56	447.516	47.7692	18.5932	50.7598	288.589	48.0761	0.0295148	0.116633	0.0440022	0.25116	0.144579	33.1577	19.9525	18.5108	30.9188	27.734
Oromia	040310	Ale	665	125671	26651	13293	79125	388.678	56.206	183.534	1540.83	380.7	66.9419	29.0454	74.4941	249.48	46.3101	0.0222641	0.0511236	0.124135	0.0815995	0.0915851	30.1388	18.9386	19.942	32.2068	31.417
Oromia	040808	Sude	16149	80541	28023	63497	135818	406.008	52.6148	291.152	1577.93	385.911	78.2967	27.1179	64.0222	266.699	45.6919	0.0171617	0.0525217	0.196957	0.108585	0.0921287	26.4565	19.1116	20.7968	31.2851	31.1519
Oromia	040413	Setema	6288	66517	8638	98290	7309	457.082	52.9835	245.012	1514.64	374.475	88.1572	25.5846	59.4459	200.397	45.6264	0.0185492	0.0503287	0.200039	0.0722592	0.0899541	28.0428	18.7432	20.6627	31.3505	30.1774
Oromia	040807	Hitosa	106985	72836	11367	15574	457273	317.964	82.9358	123.629	1421.69	441.702	48.2433	23.6612	51.8357	216.988	39.2419	0.0235587	0.130401	0.0496179	0.202526	0.147624	37.2795	20.4196	19.4659	31.2021	28.415
Oromia	040214	Leka Dulcha	5224	66661	10962	28365	2011	380.04	86.4416	188.034	1551.33	434.557	63.448	21.3796	50.9389	229.714	37.2715	0.0278493	0.153631	0.0620876	0.1691	0.130877	34.505	21.1557	19.215	31.8875	28.1371
Oromia	040307	Dedesa	5119	57184	44438	50836	824	317.883	76.2597	179.987	1537.5	375.575	51.8729	24.6061	52.8779	429.082	45.7805	0.0309153	0.0361799	0.0315419	0.0796351	0.0648104	38.9341	20.6044	18.803	32.113	33.6421
Oromia	040412	Sigmo	4537	53465	3804	61177	5990	439.911	55.4785	190.877	1558.37	383.012	56.1156	29.4297	240.147	261.485	45.9592	0.0205562	0.050014	0.258741	0.0907661	0.0924378	28.6212	18.9787	20.2789	32.0203	31.5
Oromia	040404	Tiro Afeta	9604	135366	30795	73735	17814	395.415	76.859	166.261	1651.45	431.209	57.3405	19.6709	96.2093	229.629	56.9802	0.0247267	0.108426	0.215952	0.129693	0.0444959	30.739	19.9734	19.8917	29.3079	29.1416
Oromia	040312	Nono	788	31830	2959	1149	80	319.698	61.6525	161.44	1540.29	374.156	47.151	37.975	51.8164	390.837	51.5589	0.0310032	0.0327851	0.0403721	0.0700273	0.0851844	32.4152	19.0221	18.4145	32.913	31.4266
Oromia	041106	Legehida	365	18474	18745	11342	12790	390.978	84.9858	195.894	1632.58	425.703	54.4959	18.071	67.9836	257.313	36.68	0.0291924	0.147119	0.12008	0.157521	0.12045	31.0569	20.4505	19.8379	30.8367	26.2513
Oromia	040810	Amigna	4322	36958	19017	25059	73920	376.589	88.1938	187.963	1625.03	469.693	59.1505	23.4245	75.1107	366.554	61.6491	0.0214875	0.0817204	0.116561	0.170307	0.0583188	29.0705	19.8173	19.9163	26.8209	25.8606
Oromia	040407	Goma	17116	198801	27992	72250	16614	380.882	84.5343	191.732	1582.2	479.456	62.3685	22.6044	48.9992	370.753	57.712	0.0275018	0.0898928	0.0546383	0.160646	0.0527555	34.4194	20.026	18.7809	27.1949	26.3942
Oromia	040708	Adami Tulu Jido Kombolcha	5336	326301	5088	10325	25731	379.75	55.9572	200.912	1515.92	360.725	63.7545	22.62	49.2564	216.769	39.8163	0.0281101	0.029696	0.0666592	0.0486303	0.0845006	34.5693	18.2473	19.2519	31.0035	28.7737
Oromia	040816	Tiyo	91362	29777	6509	9020	176996	390.999	64.6994	162.239	1586.62	368.895	53.5103	37.0994	79.6606	359.795	55.5491	0.0282936	0.0241698	0.187859	0.069963	0.0794382	31.473	18.9476	19.5548	32.3163	31.4921
Oromia	040405	Kersa	14408	334927	57764	53598	18359	296.777	60.6319	159.422	1533.04	381.365	43.4467	31.3807	52.732	305.162	48.0307	0.0245455	0.0488243	0.0317548	0.07161	0.0923957	33.3042	19.0609	18.6049	33.3266	32.2588
Oromia	040403	Sekoru	1460	157723	25899	54400	5419	336.096	71.4183	179.123	1509.79	371.796	48.4871	26.4807	50.6821	347.968	46.4734	0.0221609	0.0210932	0.0419901	0.0621894	0.0704579	32.6314	19.9682	18.4671	32.1762	34.0279
Oromia	040812	Robe	6722	87480	13459	61237	219241	395.286	55.9929	165.934	1580.59	390.592	56.4822	27.2767	82.5253	285.86	45.59	0.024775	0.0599512	0.214666	0.118423	0.0937253	30.8849	19.2669	19.8622	32.0933	32.4447
Oromia	040408	Gera	11323	54892	20178	30630	42327	380.698	78.732	166.41	1583.66	444.556	59.482	24.4605	57.7949	281.222	45.2066	0.0236447	0.085041	0.177242	0.201246	0.0908689	31.9132	20.0346	19.439	28.9353	28.9372
Oromia	040406	Mana	1065	169709	10999	31900	3599	365.271	75.0383	182.245	1606.34	428.863	55.9633	21.9149	65.3432	244.011	51.7506	0.0203942	0.095771	0.145955	0.151056	0.0479911	30.2056	19.8381	19.7954	28.9	29.4352
Oromia	040811	Seru	10576	75308	25098	25531	145751	423.323	67.3428	168.885	1626.35	381.473	68.1569	28.5269	81.355	475.492	52.1732	0.0223299	0.0399792	0.226405	0.0833615	0.093315	30.0609	19.2115	20.4316	33.5757	33.8705
Oromia	040813	Tena	71831	16861	6431	32145	104547	378.846	79.6699	208.088	1529.05	445.864	61.3562	20.873	51.5025	230.722	40.6883	0.0274912	0.139419	0.0546783	0.179571	0.113967	34.3767	21.8416	18.9504	32.629	30.8018
Oromia	040815	Degeluna Tijo	128759	6644	0	1531	188539	414.738	84.7423	193.569	1647.26	418.219	54.6628	18.6021	67.3552	228.961	36.8797	0.0284923	0.162114	0.134998	0.136441	0.0945256	31.2274	20.9745	19.868	31.3612	26.627
Oromia	041105	Gololcha	25605	59792	5661	5041	78863	356.116	69.7809	181.591	1648.66	384.205	51.3213	28.1821	51.962	484.35	49.4515	0.0237063	0.0321941	0.0305875	0.0729356	0.0970134	36.1462	19.6268	18.5389	32.8619	35.9148
Oromia	040411	Omonada	52932	368486	50918	75396	64724	455.361	76.2597	181.707	1537.5	375.575	68.8681	24.6061	172.89	429.082	45.7805	0.0185794	0.0361799	0.23621	0.0796351	0.0648104	29.3151	20.6044	20.0119	32.113	33.6421
Oromia	040817	Munessa	249897	87744	21928	4876	330049	377.548	76.5261	170.838	1747.5	422.693	50.0539	19.0526	81.5369	234.73	51.9941	0.025967	0.117651	0.175993	0.118121	0.0557184	29.547	20.2375	19.5488	28.7771	28.8285
Oromia	040409	Seka Chekorsa	21543	216329	33287	67621	60929	385.956	65.8929	199.541	1640.66	390.078	51.3007	27.5425	59.7087	476.631	48.9324	0.0236102	0.0575392	0.11911	0.0913787	0.0991537	33.8235	19.2427	19.6882	35.1297	34.2808
Oromia	041117	Seweyna	752	4030	4911	5324	7333	373.018	69.0907	203.756	1659.96	386.223	60.4611	26.2613	54.443	489.342	51.661	0.0298714	0.0350022	0.042085	0.0800774	0.103019	34.3199	19.3835	18.9099	33.2697	35.338
Oromia	040814	Shirka	42140	71246	36311	51026	194177	381.131	75.471	180.476	1652.27	416.569	49.2835	20.9836	74.0823	228.392	57.5014	0.0249893	0.103678	0.163795	0.13938	0.0416807	28.6547	20.1018	19.4919	28.7778	29.858
Oromia	040709	Arsi Negele	25600	364577	9775	12376	139448	402.43	79.7283	168.262	1729.79	430.712	58.8179	18.1759	63.634	281.034	53.6908	0.0193858	0.123936	0.215755	0.108202	0.0680565	29.5323	20.126	19.9776	29.7071	28.374
Oromia	040410	Dedo	53511	196971	42067	71410	107671	356.493	81.2284	211.137	1742.08	417.256	51.1937	18.2106	56.3964	208.847	39.4802	0.0206487	0.150528	0.0916492	0.105261	0.0848945	33.0396	20.9014	19.4993	30.8922	26.6434
Oromia	040818	Bekoji	244666	15010	21445	23577	307532	409.936	76.0746	170.9	1590.95	420.777	50.2958	23.4755	75.6054	272.44	44.6574	0.0217589	0.0936928	0.210378	0.169625	0.0759608	29.8579	20.0899	19.429	28.8529	28.3778
Oromia	041118	Gasera	18518	81638	4620	265	101618	468.018	71.3638	189.893	1595.21	390.474	71.3571	28.839	58.5351	608.256	46.6611	0.0409608	0.053318	0.163696	0.104744	0.0899062	30.0916	20.8111	20.0769	32.9959	36.8969
Oromia	040711	Siraro	11142	802917	18287	12314	12175	391.218	81.7035	191.364	1616.59	428.024	62.3743	21.2759	75.3978	213.542	36.7416	0.0224134	0.154205	0.172656	0.139796	0.0903968	37.5783	21.5217	19.1913	32.3853	27.7842
Oromia	041104	Agarfa	54675	49093	6489	4336	135822	441.363	70.755	178.534	1616.45	395.653	59.5555	24.32	56.5884	525.306	52.0263	0.0308385	0.0441386	0.205498	0.0982044	0.115212	33.1137	19.5299	20.1491	33.742	36.4317
Oromia	041115	Goro	38099	2573	1650	11200	145108	310.041	77.7468	199.126	1591.7	419.069	57.2898	23.4514	82.5342	286.597	45.144	0.018816	0.0946434	0.146133	0.173409	0.0913512	38.4001	20.8459	19.0694	29.251	27.8289
Oromia	041102	Dodola	137207	11440	3170.3	18314	199702	481.575	80.2378	188.115	1667.78	456.751	62.9539	23.7858	58.6781	374.659	47.0249	0.0465479	0.132252	0.163696	0.134891	0.119071	30.9666	21.5029	20.2711	31.0197	30.0386
Oromia	041109	Goba	61351	994	974.208	72	60646	472.295	77.4198	194.135	1618.18	434.841	60.9336	22.7965	58.6758	319.637	43.7934	0.0439907	0.110054	0.163696	0.13727	0.103129	31.628	20.9119	20.0036	29.5011	27.4724
Oromia	041101	Kokosa	17999	14044	0	2153	3383	361.772	82.4366	189.095	1675.59	442.238	60.0918	26.2986	64.387	316.606	50.1135	0.0206402	0.135447	0.177526	0.180673	0.0693904	35.8978	22.1804	18.6063	31.6766	34.5246
Oromia	041113	Berbere	360	1152	847	35649	13084	440.411	77.4291	190.259	1602.36	422.317	65.0486	23.1102	56.7268	304.414	44.4358	0.0419077	0.102837	0.165944	0.150621	0.0961069	36.5382	20.9106	19.8225	29.395	27.5332
Oromia	041114	Guradamole	3927	2750	1897	1907	18980	326.302	77.9267	194.975	1592.66	423.62	47.8618	23.6848	64.7935	299.186	45.1354	0.0229828	0.0967417	0.0768053	0.16778	0.0929057	34.2344	21.2012	19.3218	29.455	28.4174
Oromia	041111	Nenesebo	17939	2193	5226	5027	13461	488.392	80.0026	194.777	1681.82	452.438	69.9863	24.2807	103.704	496.586	47.2463	0.0250275	0.121264	0.263422	0.114392	0.103168	26.4904	21.6972	19.0506	30.489	31.4051
Oromia	041110	Mennana Arena Buluk	2297	11005	9406	50298	27685	346.401	78.91	187.614	1629.34	449.861	47.9053	23.6684	68.4385	409.292	45.8321	0.0169945	0.113843	0.166904	0.125541	0.103432	36.0747	21.5444	18.887	30.0445	30.1753
Oromia	041207	Gelana Abaya	1605	27208	497	4363	1728	345.339	80.4136	186.576	1604.63	438.786	47.1295	26.163	62.4416	306.805	45.7245	0.0198238	0.132334	0.154276	0.224595	0.095578	34.7773	22.994	19.1351	32.0495	36.8322
Oromia	041305	Bore	85032	112047	1872	11843	48542	368.112	80.5976	177.993	1620.49	443.417	48.5706	24.8647	51.4947	366.173	46.2221	0.0290634	0.12063	0.14568	0.167455	0.0933631	35.0571	22.4444	19.034	31.02	34.5943
Oromia	041304	Uraga	113070	31734	0	6011	26691	333.967	81.0026	193.182	1614.24	442.418	49.7032	25.2654	56.613	328.759	46.1406	0.0301803	0.123884	0.127795	0.195967	0.0916707	32.3801	22.7829	18.6579	31.4154	35.6084
Oromia	041112	Meda Welabu	676	11755	9735	33705	9017	344.134	78.5222	170.889	1596.29	435.844	45.9558	23.8308	51.2115	318.874	45.4251	0.0264408	0.0996401	0.0858772	0.165765	0.0942382	34.1539	21.6594	19.4817	29.8968	30.5389
Oromia	041303	Adolana Wadera	4322	65003	128	33784	18249	341.926	79.7989	161.861	1610.63	443.047	44.8876	24.2564	53.5138	369.932	45.8877	0.0255458	0.113185	0.0906464	0.159874	0.0938471	36.3413	22.2986	19.2747	30.6977	33.7697
Oromia	041201	Hagere Mariam	23915	167902	1968	5422	18714	343.796	78.4988	209.962	1593.32	438.565	49.7949	24.213	40.3643	305.394	45.6349	0.0353515	0.109937	0.0848529	0.203488	0.0927569	28.894	22.6954	18.8241	31.2936	36.0218
Oromia	041302	Odo Shakiso	1364	13904	0	10626	10065	344.987	79.3801	206.436	1599.52	441.268	50.0342	24.2991	60.9189	336.745	45.7074	0.023012	0.108805	0.177103	0.176767	0.0938026	31.1162	22.4186	18.5744	30.8094	34.3836
Oromia	041301	Liben	32	407	984	9092	5456	278.37	78.5919	187.962	1593.89	439.06	45.0275	24.0022	48.7168	322.395	45.4454	0.0188465	0.0983303	0.0629014	0.171665	0.0929373	33.4385	22.1732	18.7042	30.2922	32.5973
Oromia	041202	Yabelo	3	99	336	1668	721	260.07	76.7508	216.871	1589.98	436.364	43.0657	23.8223	37.1915	294.746	45.3419	0.0153272	0.0980656	0.0242073	0.20404	0.0920708	28.2136	22.5809	19.0296	30.9406	35.5345
Oromia	041206	Teltele	147	1221	4707	64	113	282.461	74.1579	190.691	1589.52	432.551	42.4359	23.8893	46.1007	290.141	45.3582	0.0139115	0.0947626	0.0899336	0.210846	0.0925942	32.3604	22.3404	18.6337	31.214	36.4782
Oromia	041203	Arero	51	22	712	23	40	356.448	77.3847	153.272	1589.81	436.632	53.5273	23.7704	57.0502	289.326	45.4833	0.0297698	0.0938493	0.0422589	0.192443	0.092107	37.8369	22.5641	18.5261	30.4686	33.8891
Oromia	041205	Dire	1442	2100	880	425	82	348.64	76.6004	155.671	1589.49	435.747	55.4033	23.8325	55.321	284.624	45.3727	0.0271563	0.0930511	0.0401875	0.199683	0.0929254	38.2194	22.5456	19.1625	30.4702	34.1869
Oromia	041204	Moyale	42	9838	77	1940	0	324.95	76.5469	142.1	1589.42	435.366	47.9664	23.9104	50.7457	285.504	45.515	0.0316449	0.0903473	0.0508041	0.199646	0.0923046	31.7688	22.6225	17.6403	30.319	33.6759
Oromia	040108	Gidami	4503	92461	50229	10836	24300	335.068	48.062	131.29	1588.12	392.062	51.2458	24.2614	49.3538	280.817	45.34	0.0292626	0.0731781	0.0507473	0.130089	0.0917607	34.5027	19.4145	18.2637	30.0873	30.2483
Oromia	040114	JimmaHoro	1409	51156	11663	12039	6915	406.97	47.8326	319.899	1586.69	388.377	86.8691	24.4143	75.3286	269.852	45.5159	0.0188374	0.0683122	0.224809	0.121308	0.0922181	24.0819	19.3	19.5569	29.9225	29.8342
Oromia	040313	Borecha	1685	25982	14148	35655	1311	420.208	64.3991	253.501	1499.45	359.804	77.3961	28.2448	79.5833	240.337	49.0356	0.0186799	0.0206961	0.234014	0.0577703	0.0728822	25.3548	18.6225	20.4531	31.5254	30.7457
Oromia	040306	Gechi	3049	42263	10353	52953	1013	349.677	61.6355	154.965	1480.18	360.385	54.4043	32.0801	56.8246	226.682	51.9314	0.0328398	0.0238081	0.0305727	0.0596523	0.068885	39.0957	18.7026	19.5064	31.4638	30.0698
Oromia	040111	Dale Sadi	356	74248	31054	7730	525	349.677	48.6561	154.965	1579.28	382.024	54.4043	24.9762	56.8246	262.71	45.3723	0.0328398	0.0602634	0.0305727	0.099367	0.0932334	39.0957	18.9516	19.5064	30.0588	29.6133
Oromia	040119	LaloKillie	2423	177306	24377	24586	1375	349.039	48.9465	148.696	1574.33	379.897	52.9143	24.6746	56.7462	250.417	45.4305	0.0320016	0.0580801	0.0296333	0.0923267	0.0920755	38.6699	18.8982	19.5182	30.1353	29.5415
