# Supplementary material for: Estimates of Dietary Mineral Micronutrient Supply from Staple Cereals in Ethiopia at a District Level
Source: Nutrients. 2022 Aug 24;14(17):3469. doi: 10.3390/nu14173469 (PMC9459787; doi:10.3390/nu14173469)
Supplement: Supplementary file 1 [file nutrients-14-03469-s001.zip › Table S2.xlsx]

## Sheet: Supplementary Table 2
	Table S2. District-level dietary calcium (Ca), iron (Fe), selenium (Se), and zinc (Zn) supplies from staple cereals. Cereal consumption values are estimated by assuming a standard consumption of 300 g capita-1 day-1 of cereals, with the combined consumption of cereals proportional to district-level cereal production quantities. Dietary requirements are based on the EAR for adult women consuming a…																																																102.812
																																														0.072093		District-level dietary calcium (mg capita -1 day -1), iron (mg capita -1 day -1), Selenium (µg capita -1 day-1), and zinc (mg capita -1 day -1) supplies and percentage contribution to the daily requirement from combined barley, maize, sorghum, teff, and wheat consumption in proportion to cereal production
			District level cereal consumption (gram day -1)					District-level calcium supplies (mg capita-1 day-1 ) and percentage of the daily requirement (%) from staple cereals										District-level iron supplies (mg capita-1 day-1 ) and percentage of the daily requirement (%) from staple cereals										District-level selenium supplies (µg capita-1 day-1 ) and percentage of the daily requirement (%) from staple cereals										District-level zinc supplies (mg capita-1 day-1 ) and percentage of the daily requirement (%) from staple cereals
Region	District name	District code	Barley	Maize	Sorghum	Teff	Wheat	Barley	% of EAR	Maize	% of EAR	Sorghum	% of EAR	Teff	% of EAR	Wheat	% of EAR	Barley	% of EAR	Maize	% of EAR	Sorghum	% of EAR	Teff	% of EAR	Wheat	% of EAR	Barley	% of EAR	Maize	% of EAR	Sorghum	% of EAR	Teff	% of EAR	Wheat	% of EAR	Barley	% of EAR	Maize	% of EAR	Sorghum	% of EAR	Teff	% of EAR	Wheat	% of EAR	Calcium supply	% EAR
Tigray	Tahtay Adiyabo	010102	0.0954416	19.074	272.05	3.28319	5.49744	0.0413815	4.8118e-05	1.07322	0.00124793	54.0311	0.0628269	5.0587	0.00588221	2.69738	0.00313648	0.00452273	0.000201908	0.44907	0.0200478	22.6444	1.01091	1.84174	0.0822204	0.249784	0.0111511	0.00277424	6.16498e-05	1.63794	0.0363986	14.2683	0.317074	0.513244	0.0114054	0.485711	0.0107936	0.00291604	0.000285886	0.402263	0.0394375	7.33003	0.71863	0.100312	0.00983449	0.153932	0.0150913	62.0133	7.21
Tigray	Laelay Adiyabo	010103	0.130225	116.791	122.327	54.8037	5.94804	0.0560643	6.5191e-05	6.82797	0.0079395	25.5691	0.0297315	79.7749	0.0927615	2.89179	0.00336255	0.00630427	0.000281441	2.92255	0.130471	10.0876	0.450338	35.967	1.60567	0.267622	0.0119474	0.00411276	9.13946e-05	10.1358	0.22524	10.5264	0.233919	8.3847	0.186327	0.571704	0.0127045	0.00383009	0.000375499	2.48441	0.243569	2.93622	0.287864	1.61185	0.158024	0.164911	0.0161678	111.496	12.9646
Tigray	Erob	010302	174.163	87.5621	1.73105	1.63488	34.9094	66.9859	0.0778906	6.24264	0.00725888	0.337856	0.000392856	2.58645	0.0030075	17.0614	0.0198389	11.1006	0.495565	2.07583	0.0926709	0.112814	0.00503632	0.490299	0.0218884	1.60994	0.0718722	3.50448	0.0778773	11.0727	0.246059	0.281904	0.00626453	0.256144	0.0056921	6.72427	0.149428	5.14031	0.503952	1.83951	0.180344	0.0398307	0.00390497	0.0482525	0.00473063	0.980546	0.096132	87.0882	10.1265
Tigray	Ahferom	010202	27.5354	27.2173	55.8416	118.629	70.7767	11.8491	0.013778	1.84601	0.00214653	15.4039	0.0179115	172.834	0.20097	33.7843	0.0392841	1.28602	0.0574117	0.733403	0.0327412	3.19514	0.14264	37.4025	1.66976	2.81944	0.125868	1.01268	0.022504	3.24172	0.0720383	7.30933	0.16243	18.0441	0.40098	11.7856	0.261901	0.801633	0.0785914	0.579672	0.0568306	1.24853	0.122404	3.45362	0.33859	1.92394	0.188622	241.918	28.13
Tigray	Gulomahda	010301	130.229	6.37845	1.89893	5.45333	156.041	51.0409	0.0593499	0.448082	0.000521025	0.463669	0.00053915	8.16175	0.0094904	75.7784	0.0881144	7.11397	0.317588	0.155027	0.00692084	0.11734	0.00523841	1.53105	0.0683503	6.70242	0.299215	3.26424	0.0725387	0.816808	0.0181513	0.286918	0.00637597	0.763549	0.0169677	33.3583	0.741295	3.82355	0.374858	0.134013	0.0131386	0.0424447	0.00416125	0.160111	0.0156972	4.30451	0.422011	135.828	15.7939
Tigray	Mereb Lehe	010201	2.92462	42.3596	212.279	40.8176	1.61925	1.27166	0.00147867	2.72554	0.00316924	55.365	0.0643779	59.2946	0.0689472	0.771838	0.000897486	0.132447	0.0059128	1.33692	0.0596841	13.7591	0.614245	15.7221	0.70188	0.0670912	0.00299514	0.109766	0.00243924	4.3969	0.0977088	23.9453	0.532117	7.08237	0.157386	0.208391	0.0046309	0.0837281	0.00820864	0.915736	0.089778	4.60785	0.45175	1.16856	0.114564	0.0441015	0.00432367	119.329	13.8755
Tigray	Kafta Humera	010101	0.252983	30.5857	244.078	23.8732	1.2101	0.113607	0.000132101	1.68113	0.0019548	42.7894	0.0497551	37.874	0.0440395	0.591925	0.000688285	0.0133214	0.000594707	0.719189	0.0321066	11.8335	0.528281	9.55852	0.42672	0.0550742	0.00245867	0.00839883	0.000186641	2.54572	0.0565715	7.82044	0.173788	4.10194	0.0911541	0.10113	0.00224733	0.0082831	0.000812069	0.64137	0.0628794	5.7268	0.561451	0.781649	0.0766323	0.0342932	0.00336207	82.681	9.61408
Tigray	Saesi Tsaedaemba	010303	142.806	57.6519	3.63195	43.2318	52.6788	57.1712	0.0664782	4.10439	0.00477255	1.06292	0.00123596	75.1542	0.0873887	25.2419	0.029351	9.9839	0.44571	1.36984	0.0611538	0.23276	0.010391	14.2077	0.634272	2.36768	0.1057	3.41473	0.0758828	8.22513	0.182781	0.6778	0.0150622	7.29676	0.16215	9.625	0.213889	4.27916	0.419526	1.18823	0.116493	0.0863693	0.00846758	1.29544	0.127004	1.47653	0.144758	161.708	18.8033
Tigray	Ganta Afeshum	010304	117.5	15.6523	5.59569	30.3453	130.907	47.1173	0.0547876	1.09419	0.00127232	1.73174	0.00201365	45.6695	0.053104	62.5555	0.072739	7.0119	0.313031	0.390045	0.0174127	0.345016	0.0154025	8.81538	0.393544	5.60271	0.250121	4.06402	0.0903115	2.10922	0.0468715	0.830941	0.0184654	4.51877	0.100417	24.4375	0.543057	3.47127	0.340321	0.326079	0.0319685	0.128085	0.0125574	0.896486	0.0878908	3.58758	0.351724	159.195	18.5111
Tigray	Medebay Zana	010105	0.271409	178.35	35.3805	85.9983	0	0.117775	0.000136948	10.778	0.0125326	10.1415	0.0117924	119.523	0.13898	0	0	0.0132007	0.000589317	5.2615	0.234889	2.94244	0.131359	45.926	2.05027	0	0	0.00845305	0.000187846	16.1491	0.358869	3.96804	0.0881788	18.591	0.413134	0	0	0.0077437	0.000759187	3.82027	0.374536	0.767779	0.0752725	2.45366	0.240555	0	0	134.979	15.6953
Tigray	Tahtay Maychew	010206	16.146	133.875	30.3493	113.442	6.18799	7.05399	0.00820232	8.24211	0.00958385	9.30164	0.0108159	158.368	0.184149	2.94687	0.0034266	0.805568	0.0359629	4.86575	0.217221	2.48575	0.110971	46.8246	2.09038	0.271009	0.0120986	0.618935	0.0137541	12.5334	0.278521	3.28715	0.0730477	25.1138	0.558085	0.654071	0.0145349	0.449387	0.0440575	2.86612	0.280993	0.651782	0.0639002	3.15739	0.309548	0.170394	0.0167053	184.655	21.4715
Tigray	Adwa	010204	36.2272	84.0469	24.6865	112.496	42.5437	16.458	0.0191372	5.46164	0.00635074	8.20743	0.00954352	168.807	0.196287	20.026	0.0232861	1.68712	0.0753178	2.79925	0.124966	1.73544	0.0774749	44.5629	1.98942	1.69464	0.0756534	1.53848	0.0341884	9.38414	0.208537	2.9288	0.0650844	24.3419	0.54093	5.92493	0.131665	1.05142	0.10308	1.79577	0.176056	0.548974	0.053821	3.26496	0.320094	1.15822	0.113551	220.809	25.6754
Tigray	Tahtay Koraro	010104	0.258305	159.422	33.1113	105.732	1.47603	0.112017	0.000130252	9.42548	0.0109599	8.0575	0.00936919	144.115	0.167575	0.715832	0.000832362	0.0124062	0.000553849	4.03411	0.180094	2.66535	0.118989	72.8629	3.25281	0.067044	0.00299303	0.0075763	0.000168362	13.6979	0.304398	3.35695	0.0745989	20.5652	0.457003	0.136092	0.00302427	0.00742205	0.000727652	3.41239	0.334548	0.746393	0.0731758	3.03806	0.297849	0.0409092	0.00401071	159.251	18.5176
Tigray	Laelay Maychew	010205	45.5945	38.5213	9.52777	183.342	23.0143	20.5297	0.0238717	2.434	0.00283023	3.26981	0.00380211	264.745	0.307842	10.8536	0.0126205	2.20286	0.0983421	1.46889	0.0655755	0.719218	0.0321079	72.6691	3.24416	0.97104	0.04335	2.09006	0.0464457	3.88152	0.0862559	1.08725	0.0241611	43.2611	0.961357	2.7275	0.0606112	1.28288	0.125773	0.818379	0.0802332	0.209268	0.0205165	5.15866	0.505751	0.631747	0.061936	310.982	36.1607
Tigray	Asegede Tsimbela	010106	0.191495	89.821	149.922	59.4147	0.651085	0.0838078	9.74509e-05	5.12771	0.00596246	30.3563	0.0352981	91.0597	0.105883	0.320789	0.00037301	0.00867564	0.000387305	1.98693	0.0887024	17.2136	0.768465	51.9222	2.31796	0.0300605	0.00134199	0.00544747	0.000121055	7.57687	0.168375	11.5142	0.25587	11.3789	0.252865	0.050497	0.00112215	0.0058182	0.000570412	1.90857	0.187115	3.53451	0.346521	1.80519	0.17698	0.0181957	0.0017839	125.212	14.5596
Tigray	Hawzen	010305	96.7461	35.8555	73.9271	24.44	69.0313	42.2712	0.0491525	2.44839	0.00284696	29.0418	0.0337695	44.8886	0.0521961	33.0555	0.0384366	6.17585	0.275707	0.973831	0.0434746	4.87348	0.217566	9.36712	0.418175	2.85704	0.127547	2.95439	0.0656532	5.08339	0.112964	11.5227	0.25606	5.30489	0.117886	11.276	0.250578	2.93274	0.287523	0.732988	0.0718616	1.80482	0.176943	0.740868	0.0726341	1.93146	0.189359	150.926	17.5495
Tigray	Werie Lehe	010203	46.2738	59.3444	61.2426	90.7699	42.3693	20.5565	0.0239029	3.92187	0.00456031	24.4967	0.0284845	140.63	0.163524	19.9222	0.0231654	2.34957	0.104892	1.84643	0.0824301	4.55002	0.203126	42.2369	1.88558	1.76108	0.0786198	1.81259	0.0402797	7.19264	0.159836	8.19596	0.182132	28.5073	0.633496	5.91273	0.131394	1.37857	0.135154	1.24029	0.121597	1.40511	0.137756	2.70418	0.265115	1.17547	0.115242	211.604	24.6051
Tigray	Welkait	010108	0.950649	40.5532	225.834	32.0995	0.562356	0.387009	0.00045001	2.26927	0.00263868	36.113	0.0419918	50.9244	0.0592144	0.278811	0.000324199	0.0491135	0.00219257	0.92834	0.0414437	12.3482	0.55126	17.7175	0.790958	0.0260296	0.00116204	0.0260544	0.000578986	3.30894	0.0735321	10.808	0.240179	5.82675	0.129483	0.0379169	0.000842598	0.0317248	0.00311027	0.849215	0.0832564	5.27761	0.517413	1.07121	0.105021	0.0158981	0.00155864	89.4994	10.4069
Tigray	Atsbi Wenberta	010307	142.322	11.3667	0	31.747	114.565	82.0458	0.0954021	0.792094	0.00092104	0	0	83.9125	0.0975727	55.9399	0.0650464	11.8616	0.529533	0.283566	0.0126592	0	0	14.7141	0.656878	5.27888	0.235664	4.6046	0.102324	1.53224	0.0340497	0	0	6.75987	0.150219	16.0072	0.355715	4.32074	0.423602	0.232232	0.0227678	0	0	0.963806	0.0944908	3.35474	0.328896	224.111	26.0594
Tigray	Naeder Adet	010207	16.7816	109.987	93.8401	78.8391	0.552299	7.26975	0.0084532	6.89819	0.00802116	34.9766	0.0406705	112.13	0.130383	0.260589	0.00030301	0.841432	0.0375639	3.5921	0.160362	7.72005	0.344645	37.2107	1.66119	0.0243201	0.00108572	0.531381	0.0118085	10.5082	0.233516	11.8261	0.262803	22.9015	0.508921	0.0550815	0.00122403	0.479676	0.0470271	2.33362	0.228787	2.0657	0.20252	2.25349	0.22093	0.0153222	0.00150218	159.581	18.556
Tigray	Wukro	010306	75.9863	20.9328	9.04322	48.5774	145.46	39.5683	0.0460096	1.42303	0.00165469	3.48967	0.00405776	172.477	0.200555	73.2566	0.085182	5.70455	0.254668	0.559562	0.0249805	0.587427	0.0262244	29.0257	1.29579	6.42111	0.286657	2.84797	0.0632882	2.84687	0.0632639	1.9397	0.0431046	12.0338	0.267419	21.0909	0.468687	2.3494	0.230333	0.426874	0.0418504	0.233565	0.0228985	1.50195	0.14725	4.30607	0.422163	292.094	33.9644
Tigray	Kola Temben	010208	7.45128	107.27	101.304	83.3628	0.611941	3.14289	0.00365452	6.87735	0.00799691	43.3398	0.0503951	136.616	0.158856	0.28635	0.000332965	0.385294	0.0172006	3.19037	0.142427	7.98545	0.356493	47.9956	2.14266	0.0267438	0.00119392	0.241241	0.00536091	11.4892	0.255316	13.8185	0.307079	40.8829	0.90851	0.0648111	0.00144025	0.224689	0.0220283	2.25341	0.220923	2.2904	0.22455	2.51375	0.246446	0.0172854	0.00169465	188.73	21.9453
Tigray	Tsilemti	010107	1.2076	124.753	133.193	40.8465	0	0.51061	0.000593732	7.33374	0.0085276	31.579	0.0367198	64.389	0.0748709	0	0	0.0556348	0.0024837	2.79203	0.124644	12.6084	0.562876	31.7955	1.41944	0	0	0.0343847	0.000764105	10.615	0.235889	12.0342	0.267427	10.3203	0.22934	0	0	0.0380739	0.00373273	2.66224	0.261004	2.94168	0.2884	1.28782	0.126257	0	0	98.8798	11.4977
Tigray	Degua Temben	010209	69.4421	31.5526	19.7688	49.5937	129.643	31.8242	0.0370049	2.07534	0.00241319	8.8227	0.010259	165.534	0.192482	63.3815	0.0736994	4.13127	0.184432	0.883263	0.0394314	1.35794	0.0606225	37.1349	1.65781	5.7591	0.257103	1.91885	0.0426411	3.7479	0.0832866	3.59762	0.079947	21.6266	0.480591	14.9351	0.331892	2.15608	0.211381	0.653078	0.0640272	0.468951	0.0459756	1.53982	0.150963	3.83539	0.376018	272.825	31.7238
Tigray	Tsegede	010109	24.6061	23.4557	229.879	11.3612	10.6981	9.536	0.0110884	1.32297	0.00153833	36.3726	0.0422937	18.1307	0.0210822	5.24658	0.00610068	1.26483	0.0564655	0.546635	0.0244034	12.2575	0.547212	5.63666	0.251637	0.497257	0.022199	0.608016	0.0135115	1.83331	0.0407401	10.2038	0.226752	1.91085	0.0424633	0.718466	0.0159659	0.853964	0.083722	0.485787	0.0476262	5.04067	0.494183	0.394295	0.0386564	0.302747	0.029681	69.9266	8.131
Tigray	Enderta	010402	82.2497	2.87792	73.045	40.5816	101.246	52.7548	0.0613428	0.192872	0.00022427	27.6739	0.032179	166.044	0.193075	53.1046	0.0617495	5.9822	0.267062	0.0746331	0.00333183	4.41957	0.197302	29.7601	1.32858	4.61073	0.205836	2.00618	0.0445817	0.333487	0.00741082	16.1161	0.358135	11.4142	0.253649	11.4647	0.254772	2.53034	0.248073	0.0593611	0.00581971	1.67096	0.16382	1.24846	0.122398	2.96434	0.290621	302.297	35.1508
Tigray	Tanku Abergele	010210	3.41461	57.2783	191.544	47.3254	0.437276	1.4494	0.00168535	3.6418	0.00423465	77.5467	0.0901706	94.446	0.109821	0.206874	0.000240551	0.184241	0.00822505	1.53753	0.0686399	12.9505	0.578145	38.3901	1.71384	0.0202185	0.000902614	0.0979249	0.00217611	5.65707	0.125713	31.4246	0.698325	23.3751	0.519447	0.0439323	0.000976273	0.1079	0.0105784	1.20658	0.118292	4.26886	0.418515	1.49546	0.146614	0.0123101	0.00120687	176.658	20.5416
Tigray	Samre	010401	27.5317	31.3349	104.416	71.5129	65.2048	13.0501	0.0151745	2.03118	0.00236183	40.3753	0.0469481	171.233	0.199108	31.0425	0.0360959	1.62594	0.0725864	0.811691	0.0362362	8.63101	0.385313	63.7971	2.84809	2.94389	0.131424	0.660298	0.0146733	3.12623	0.0694717	20.8148	0.462551	29.1596	0.647991	7.99307	0.177624	0.869244	0.08522	0.656401	0.064353	2.22264	0.217906	2.25784	0.221356	1.81959	0.178391	260.337	30.2717
Tigray	Hintalo Wajirat	010403	58.2784	7.32952	77.4138	63.7175	93.2608	35.3078	0.0410556	0.485978	0.00056509	25.7993	0.0299992	134.405	0.156285	46.1297	0.0536391	5.07744	0.226671	0.183538	0.00819368	4.25672	0.190032	32.2332	1.43898	4.34835	0.194123	1.38335	0.0307411	0.740769	0.0164615	17.6107	0.391349	18.4504	0.41001	12.5217	0.278261	1.70962	0.16761	0.152335	0.0149348	1.62426	0.159241	1.86918	0.183253	2.5098	0.246059	245.866	28.5891
Tigray	Ambalaje	010404	53.4105	12.287	4.5858	34.4501	195.267	28.9857	0.0337043	0.804148	0.000935055	1.38129	0.00160615	60.1537	0.0699462	92.2739	0.107295	4.94988	0.220977	0.308333	0.0137649	0.367744	0.0164172	18.0255	0.804708	8.54095	0.381292	1.41536	0.0314524	1.13004	0.0251121	1.00199	0.0222665	10.7802	0.239559	31.4595	0.699099	1.57087	0.154007	0.256327	0.0251301	0.0926794	0.00908622	1.01322	0.0993352	5.0065	0.490833	185.049	21.5174
Tigray	Raya Azebo	010406	10.4981	12.3505	199.646	71.627	5.87802	6.865	0.00798255	0.815004	0.000947679	40.7225	0.0473517	116.485	0.135447	2.7111	0.00315244	1.44097	0.0643289	0.300048	0.013395	13.6451	0.609155	23.0548	1.02923	0.288794	0.0128926	0.281971	0.00626602	1.03445	0.0229877	48.6338	1.08075	21.2734	0.472742	0.806781	0.0179285	0.280465	0.0274965	0.257763	0.0252709	3.50231	0.343364	1.91357	0.187605	0.146559	0.0143685	171.51	19.943
Tigray	Endamehoni	010405	93.6524	4.32061	17.6188	10.6497	173.758	56.7241	0.0659583	0.282328	0.000328289	4.18239	0.00486325	17.0843	0.0198654	79.8697	0.0928717	11.2285	0.501272	0.106919	0.00477315	1.72831	0.0771565	4.40853	0.196809	8.36176	0.373293	2.69417	0.0598704	0.367992	0.0081776	3.75156	0.0833679	3.24958	0.072213	26.4301	0.587336	2.65194	0.259994	0.089967	0.0088203	0.33191	0.0325402	0.301565	0.0295652	4.32545	0.424063	158.556	18.4368
Tigray	Ofla	010408	77.6553	20.9389	39.9702	20.9209	140.515	45.5611	0.052978	1.36919	0.00159208	7.8873	0.00917128	31.7731	0.0369455	60.4243	0.0702608	9.0994	0.406223	0.512603	0.0228841	4.62996	0.206695	9.14165	0.408109	7.58684	0.338698	2.17239	0.0482753	1.50456	0.0334346	7.35073	0.16335	6.51403	0.144756	19.0241	0.422758	2.01702	0.197747	0.435145	0.0426613	0.711355	0.0697407	0.5434	0.0532745	3.40206	0.333535	147.014	17.0946
Tigray	Alamata	010407	12.9214	47.3097	136.651	94.4818	8.63611	8.29125	0.00964099	3.09356	0.00359716	25.0177	0.0290903	143.492	0.166851	3.71371	0.00431827	1.72072	0.076818	1.15818	0.0517046	11.8864	0.530643	41.2849	1.84308	0.466292	0.0208166	0.356659	0.00792575	3.39942	0.0755426	31.7139	0.704753	29.4183	0.653739	1.16923	0.0259829	0.33562	0.0329039	0.983175	0.0963897	2.2261	0.218245	2.45407	0.240595	0.209093	0.0204993	186.692	21.7084
Amhara	Sanja	030106	1.19327	59.1211	201.635	9.71482	28.336	0.478192	0.000556037	3.30948	0.00384823	32.1173	0.0373457	15.5236	0.0180506	13.4041	0.0155861	0.0602568	0.00269003	1.40202	0.0625902	12.348	0.551248	3.79223	0.169296	1.29038	0.0576061	0.0315659	0.000701464	4.41367	0.0980815	9.392	0.208711	1.37712	0.0306027	2.31762	0.0515028	0.0408171	0.00400167	1.20552	0.118188	4.43977	0.435271	0.332306	0.0325791	0.798216	0.0782565	62.0669	7.21709
Amhara	Addi Arkay	030101	17.6164	34.914	165.479	62.6138	19.3773	7.1376	0.00829953	2.04529	0.00237825	38.4705	0.0447331	100.371	0.11671	9.80218	0.0113979	0.881961	0.0393733	0.768333	0.0343006	11.973	0.534507	47.749	2.13165	1.00972	0.0450769	0.490268	0.0108948	2.81783	0.0626185	14.1999	0.315553	15.1674	0.337052	0.729139	0.0162031	0.598107	0.058638	0.743086	0.0728516	3.64427	0.357282	2.12585	0.208416	0.542979	0.0532332	159.449	18.5406
Amhara	Debark	030104	116.519	17.8475	71.907	38.0187	55.7083	47.3011	0.0550013	1.05	0.00122093	13.6342	0.0158537	61.3784	0.0713702	28.1201	0.0326978	6.12443	0.273412	0.414963	0.0185251	4.73496	0.211382	29.1156	1.29981	2.9379	0.131156	3.02	0.0671111	1.34757	0.0299459	4.90916	0.109092	8.39987	0.186664	1.43351	0.0318558	4.15957	0.407801	0.377335	0.0369936	1.60326	0.157182	1.35722	0.133061	1.56692	0.15362	152.67	17.7524
Amhara	Beyeda	030102	239.548	6.70555	6.41506	9.65474	37.6766	101.376	0.117879	0.411774	0.000478806	1.61557	0.00187858	16.2325	0.018875	18.5214	0.0215365	12.1804	0.543767	0.165544	0.00739034	0.524504	0.0234154	8.2462	0.368134	1.94557	0.0868558	7.07146	0.157144	0.576874	0.0128194	0.672153	0.0149367	3.41476	0.0758834	2.4927	0.0553933	7.97362	0.781727	0.143085	0.0140279	0.142446	0.0139653	0.321369	0.0315067	1.03602	0.101571	138.338	16.0858
Amhara	Janamora	030103	138.216	2.15376	19.249	31.6818	108.7	59.0331	0.0686432	0.130797	0.000152089	4.10182	0.00476956	51.441	0.0598152	54.0917	0.0628973	7.16401	0.319822	0.0536797	0.00239642	1.39537	0.0622934	27.7288	1.23789	5.92254	0.264399	3.54624	0.0788053	0.161723	0.00359385	1.68916	0.0375368	8.58396	0.190755	4.02606	0.0894679	4.90243	0.480631	0.0460357	0.0045133	0.425336	0.0416996	1.12373	0.11017	2.96319	0.290509	170.592	19.8362
Amhara	Dabat	030105	48.0653	23.6565	107.425	58.988	61.8654	20.1348	0.0234125	1.39734	0.00162482	18.5051	0.0215175	96.308	0.111986	30.9504	0.0359889	2.4349	0.108701	0.55894	0.0249527	8.0701	0.360272	46.8977	2.09365	3.19107	0.142458	1.18428	0.0263173	1.66905	0.0370901	6.67615	0.148359	11.4983	0.255518	1.61591	0.035909	1.78652	0.175149	0.493953	0.0484268	2.39367	0.234674	2.1925	0.214951	1.73655	0.17025	169.383	19.6956
Amhara	Zikuala	030801	30.3048	1.54677	174.845	86.9276	6.37583	12.8455	0.0149366	0.0961684	0.000111824	38.9345	0.0452727	146.378	0.170207	3.06106	0.00355937	1.70309	0.076031	0.0398157	0.00177749	14.958	0.667769	91.1462	4.06903	0.32827	0.0146549	0.803335	0.0178519	0.121069	0.00269043	25.5203	0.567118	29.157	0.647933	0.410692	0.00912648	1.05743	0.10367	0.0330011	0.0032354	4.01727	0.39385	3.03318	0.297371	0.1712	0.0167843	206.623	24.026
Amhara	Sekota	030802	69.5615	8.00729	112.291	65.4423	44.6979	31.8046	0.0369821	0.508078	0.000590788	27.2379	0.0316719	126.172	0.146712	21.1066	0.0245425	5.58827	0.249476	0.204746	0.00914044	10.0335	0.447926	71.1627	3.17691	2.18947	0.0977441	1.92394	0.0427542	0.713216	0.0158492	19.358	0.430177	26.6334	0.591854	4.76234	0.10583	2.29423	0.224924	0.169118	0.0165802	2.35971	0.231344	2.15837	0.211605	1.21725	0.119338	210.474	24.4737
Amhara	Metema	030112	10.6727	20.1516	263.23	4.61186	1.33367	4.38938	0.00510393	1.15004	0.00133726	42.603	0.0495384	7.42216	0.00863042	0.611204	0.000710703	0.550214	0.0245631	0.477097	0.021299	14.1314	0.630865	1.93146	0.086226	0.0608494	0.00271649	0.472274	0.010495	1.308	0.0290667	11.7289	0.260643	0.54711	0.012158	0.109843	0.00244096	0.361224	0.0354141	0.400053	0.0392209	5.68176	0.557036	0.156092	0.0153031	0.0371152	0.00363875	55.289	6.42895
Amhara	Wegera	030108	85.4229	13.7904	45.8819	40.7584	114.146	37.0189	0.0430452	0.828331	0.000963175	8.08894	0.00940575	69.0565	0.0802982	55.9967	0.0651125	4.4457	0.198469	0.342594	0.0152944	3.32479	0.148428	38.5394	1.72051	5.88143	0.262564	2.9149	0.0647756	0.871759	0.0193724	3.40751	0.0757224	7.6039	0.168976	3.72176	0.0827058	3.26287	0.319889	0.285582	0.0279982	0.990405	0.0970986	1.55684	0.152631	3.12342	0.306217	172.609	20.0708
Amhara	Lay Armacheho	030107	13.4748	103.63	112.941	50.9211	19.0331	5.6577	0.00657872	6.16779	0.00717185	17.4445	0.0202843	85.0031	0.0988408	9.21393	0.0107139	0.656756	0.0293195	2.33788	0.10437	9.14394	0.408212	46.5496	2.07811	0.928864	0.0414671	0.296066	0.00657923	6.30885	0.140197	8.67139	0.192698	6.79085	0.150908	0.914437	0.0203208	0.528258	0.05179	2.06724	0.20267	2.4028	0.235568	1.99629	0.195714	0.527854	0.0517504	120.35	13.9942
Amhara	Chilga	030111	8.49342	96.0131	136.743	40.5342	18.2168	3.51177	0.00408346	5.7108	0.00664047	20.6191	0.0239757	68.2706	0.0793844	8.41097	0.00978019	0.444294	0.0198346	2.17757	0.097213	8.01546	0.357833	25.492	1.13804	0.846968	0.0378111	0.338279	0.00751732	5.45814	0.121292	9.99471	0.222105	4.24989	0.094442	1.29079	0.0286843	0.307489	0.030146	1.86583	0.182925	2.87684	0.282043	1.46747	0.14387	0.502597	0.0492742	103.223	12.0027
Amhara	Belesa	030113	5.85746	31.552	109.059	162.006	-8.47471	2.39414	0.00278388	1.95909	0.00227801	19.0664	0.0221703	268.345	0.312029	-3.95233	-0.00459574	0.312786	0.0139637	0.902062	0.0402706	7.60827	0.339655	153.67	6.86029	-0.418383	-0.0186778	0.181244	0.00402764	1.85668	0.0412596	11.0048	0.244552	30.5281	0.678403	-0.337694	-0.00750431	0.21184	0.0207686	0.667513	0.0654424	2.29392	0.224894	5.85908	0.57442	-0.218228	-0.0213949	295.912	34.4084
Amhara	Quara	030114	17.9798	49.7227	209.26	8.25378	14.7838	7.05831	0.00820734	2.68392	0.00312083	35.3362	0.0410886	13.151	0.0152919	6.4105	0.00745407	1.001	0.0446877	1.2124	0.0541252	11.4075	0.509264	2.83507	0.126566	0.672302	0.0300135	0.592481	0.0131662	3.23652	0.0719226	8.11095	0.180243	0.8841	0.0196467	1.30148	0.0289217	0.553476	0.0542623	0.977746	0.0958575	4.55185	0.44626	0.254078	0.0249096	0.407021	0.039904	62.4015	7.25599
Amhara	Gonder Zuria	030109	35.2052	23.4233	87.4263	102.806	51.1388	15.0797	0.0175346	1.38713	0.00161294	15.4828	0.0180032	197.528	0.229684	23.9455	0.0278436	1.96472	0.0877108	0.495582	0.0221242	5.45632	0.243586	111.01	4.95582	2.57945	0.115154	0.984412	0.0218758	1.09527	0.0243393	7.84888	0.17442	16.2123	0.360274	2.19585	0.0487967	1.34883	0.132238	0.449297	0.0440488	1.80234	0.1767	3.93887	0.386164	1.36979	0.134293	258.125	30.0145
Amhara	Dembia	030110	4.35098	45.0654	132.52	115.789	2.2753	1.85824	0.00216075	2.7245	0.00316802	21.8407	0.0253962	217.078	0.252416	1.0443	0.0012143	0.249325	0.0111306	0.924127	0.0412557	7.96551	0.355603	108.721	4.85361	0.109221	0.00487593	0.171305	0.00380677	1.98124	0.0440275	10.2769	0.228375	14.5423	0.323163	0.129728	0.00288285	0.166929	0.0163656	0.849807	0.0833144	2.66749	0.261519	4.44233	0.435523	0.061645	0.00604363	248.821	28.9327
Amhara	Dehana	030803	76.1673	7.52046	55.8353	111.725	48.7515	32.6998	0.038023	0.482822	0.000561421	10.9867	0.0127752	182.033	0.211667	21.2554	0.0247155	5.53068	0.246906	0.195597	0.00873201	4.29396	0.191694	149.056	6.65428	2.56742	0.114617	2.27139	0.0504754	0.490273	0.010895	7.87358	0.174969	29.3057	0.651238	3.44845	0.0766323	2.5629	0.251265	0.156452	0.0153385	1.13861	0.111629	3.75938	0.368566	1.20545	0.118181	254.148	29.5521
Amhara	Ebenat	030201	42.522	46.2465	29.4117	121.92	59.8995	17.5628	0.0204218	2.90589	0.00337894	5.83616	0.00678624	215.989	0.25115	25.6712	0.0298502	2.57328	0.114879	1.17417	0.0524181	2.0046	0.089491	100.025	4.46542	2.5547	0.114049	1.38926	0.0308725	2.31191	0.0513757	3.85365	0.0856367	12.601	0.280022	2.06009	0.0457797	1.41401	0.138628	0.922928	0.0904831	0.589771	0.0578207	4.05429	0.39748	1.43565	0.14075	272.72	31.7117
Amhara	Kemekem	030202	32.1538	42.3695	48.3009	128.561	48.6152	13.0312	0.0151525	2.45724	0.00285725	9.85865	0.0114635	219.006	0.254658	21.2096	0.0246623	1.94734	0.0869347	0.829878	0.0370481	3.1989	0.142808	61.1811	2.7313	2.14703	0.0958498	0.800179	0.0177818	1.52881	0.0339736	4.99247	0.110944	12.8958	0.286573	1.70317	0.0378482	1.03952	0.101913	0.785206	0.076981	0.967504	0.0948534	4.15631	0.407481	1.2245	0.120049	270.562	31.4606
Amhara	Alefa	030115	12.5851	72.1566	157.209	57.8114	0.238213	5.14896	0.00598716	4.19699	0.00488022	27.7341	0.032249	91.1532	0.105992	0.0998184	0.000116068	0.7116	0.0317679	1.64867	0.0736015	8.3087	0.370924	26.349	1.1763	0.0107268	0.000478874	0.479048	0.0106455	2.97221	0.0660491	11.0877	0.246392	4.0203	0.08934	0.0183554	0.000407897	0.364345	0.0357201	1.29732	0.127188	3.32487	0.325967	1.67367	0.164086	0.00639427	0.000626889	127.499	14.8254
Amhara	Bugna	030301	81.2886	9.59982	55.7028	108.953	44.4557	37.0012	0.0430246	0.631924	0.000734795	10.0058	0.0116347	175.91	0.204547	18.0885	0.0210332	7.34809	0.32804	0.241248	0.01077	3.92397	0.175177	118.698	5.29903	2.22921	0.0995182	2.08712	0.0463803	0.57143	0.0126985	8.56854	0.190412	20.8287	0.46286	3.04763	0.0677252	2.55325	0.250318	0.193734	0.0189936	1.01861	0.0998634	3.42218	0.335508	1.02054	0.100053	248.178	28.8579
Amhara	Kobo	030302	17.5344	17.9173	187.738	68.9774	7.83319	10.7653	0.0125178	1.17233	0.00136317	32.0165	0.0372285	110.852	0.128897	3.25801	0.00378838	2.02648	0.0904676	0.435275	0.0194319	10.3159	0.460532	27.4224	1.22421	0.419027	0.0187066	0.406883	0.00904184	1.13185	0.0251522	42.6676	0.948169	23.4698	0.521552	1.12614	0.0250254	0.428838	0.042043	0.369797	0.0362547	2.99623	0.293748	1.68698	0.16539	0.189694	0.0185974	161.405	18.768
Amhara	Gidan	030303	165.307	2.96128	34.4557	24.4044	72.8716	83.1747	0.0967148	0.195801	0.000227675	5.67203	0.00659539	32.5767	0.0378799	28.9868	0.0337056	19.3223	0.862603	0.0719199	0.00321071	2.12136	0.0947036	9.53203	0.425537	4.5167	0.201638	5.07611	0.112802	0.178133	0.00395852	7.2575	0.161278	7.07503	0.157223	11.0987	0.246638	4.00962	0.3931	0.0603007	0.00591183	0.564648	0.0553576	0.591944	0.0580337	1.71115	0.167759	152.024	17.6772
Amhara	Lay Gayint	030205	123.515	8.50579	15.9077	54.5106	97.5607	51.7708	0.0601986	0.581535	0.000676204	3.2214	0.00374581	79.6553	0.0926224	37.7171	0.0438571	10.6439	0.475174	0.200707	0.00896014	1.11251	0.0496657	18.5295	0.827211	3.5429	0.158165	3.55467	0.0789927	0.426094	0.00946875	2.5597	0.0568823	4.76169	0.105815	3.30616	0.0734702	3.5923	0.352186	0.160095	0.0156956	0.303657	0.0297703	1.58538	0.15543	2.14001	0.209805	176.092	20.4758
Amhara	Farta	030204	90.3089	88.6048	17.4815	68.5826	35.0222	37.5449	0.0436569	5.56183	0.00646725	3.87314	0.00450365	106.224	0.123517	13.5758	0.0157858	6.37862	0.28476	1.81271	0.0809245	1.17819	0.0525978	14.8857	0.664542	1.18543	0.0529211	2.97841	0.0661869	3.521	0.0782445	2.32326	0.0516279	3.01856	0.0670791	1.07989	0.0239976	2.54895	0.249897	1.57312	0.154227	0.340572	0.0333894	1.93573	0.189777	0.806998	0.0791174	165.523	19.2469
Amhara	Fogera	030203	6.70938	108.683	1.99408	145.264	37.3502	2.72421	0.00316769	6.24828	0.00726544	0.452776	0.000526484	220.712	0.256642	14.7444	0.0171446	0.434747	0.0194084	1.85367	0.0827531	0.115451	0.00515404	30.1627	1.34655	1.39912	0.0624606	0.176055	0.00391233	3.14657	0.0699238	0.216381	0.00480848	9.80252	0.217834	1.55495	0.0345544	0.182908	0.0179321	1.82865	0.179279	0.0393098	0.0038539	3.9601	0.388245	0.908593	0.0890778	246.985	28.7192
Amhara	Meket	030304	117.294	10.154	47.1529	71.8864	53.513	52.1602	0.0606514	0.710495	0.000826157	8.28592	0.00963479	95.127	0.110613	20.2111	0.0235013	12.2154	0.54533	0.243092	0.0108523	2.92953	0.130783	17.3621	0.775092	2.48848	0.111093	3.83493	0.0852206	0.548565	0.0121903	8.49935	0.188874	11.5879	0.257509	3.82418	0.0849818	3.10409	0.304323	0.197243	0.0193375	0.841894	0.0825387	1.90242	0.186512	1.09806	0.107653	180.814	21.0249
Amhara	Guba Lafto	030307	59.2686	11.6699	130.95	83.88	14.2318	29.9841	0.0348652	0.773774	0.000899737	20.5568	0.0239033	113.584	0.132074	5.63102	0.0065477	6.68405	0.298395	0.280088	0.0125039	6.33816	0.282953	20.1048	0.897535	0.747704	0.0333797	1.55348	0.0345217	0.587897	0.0130644	26.6622	0.592494	30.8295	0.685099	2.48212	0.0551582	1.39047	0.136321	0.236888	0.0232243	2.05584	0.201552	1.96787	0.192929	0.333307	0.0326771	175.317	20.3857
Amhara	Tehuledere	030308	1.45487	11.9299	209.35	64.0214	13.2441	0.762362	0.000886467	0.778392	0.000905107	33.1191	0.0385105	99.2474	0.115404	5.40751	0.0062878	0.180329	0.00805042	0.291353	0.0130068	10.1941	0.455093	17.061	0.761653	0.634331	0.0283183	0.0382304	0.000849565	0.547646	0.0121699	44.8716	0.997147	28.8779	0.64173	2.01319	0.0447375	0.0360762	0.00353688	0.24504	0.0240236	3.32777	0.326252	1.58753	0.15564	0.322154	0.0315837	142.714	16.5946
Amhara	Achefer	030701	6.99317	239.291	9.88575	43.0672	0.763028	2.90991	0.00338362	12.6202	0.0146747	2.2428	0.00260791	67.1404	0.0780703	0.298271	0.000346827	0.385702	0.0172188	5.02983	0.224546	0.520761	0.0232483	14.1443	0.631444	0.0336941	0.0015042	0.250185	0.00555968	6.9464	0.154364	0.881644	0.0195921	2.28292	0.0507316	0.0564844	0.00125521	0.185147	0.0181516	3.91823	0.38414	0.199706	0.019579	1.14022	0.111786	0.0200977	0.00197036	74.8628	8.70498
Amhara	Dera	030209	18.5118	139.372	22.0341	92.8003	27.2823	7.58266	0.00881704	7.79546	0.00906449	5.37404	0.00624888	127.885	0.148703	10.1332	0.0117828	1.18917	0.0530881	2.16137	0.0964899	1.15156	0.0514088	12.959	0.578527	1.00374	0.0448099	0.537194	0.0119376	4.66361	0.103636	2.853	0.0634	4.73384	0.105196	1.35017	0.0300039	0.443761	0.043506	2.17596	0.213329	0.438941	0.0430334	2.22459	0.218097	0.667322	0.0654237	156.165	18.1587
Amhara	Dawunt Delanta	030306	61.0618	2.20199	89.0309	78.6055	69.0999	28.9111	0.0336175	0.171273	0.000199155	15.5607	0.0180939	90.7007	0.105466	25.499	0.02965	5.5077	0.245879	0.0517128	0.00230861	5.30054	0.236631	7.63106	0.340672	3.11778	0.139186	1.48709	0.0330463	0.107442	0.00238761	14.2922	0.317604	14.4474	0.321054	5.55881	0.123529	1.54276	0.151251	0.0414612	0.00406482	1.46318	0.143449	1.98602	0.194707	1.43674	0.140857	166.785	19.3937
Amhara	Bahir Dar Zuria	030702	11.1855	206.543	1.86042	75.0796	5.33189	4.53195	0.00526971	10.0518	0.0116882	0.479703	0.000557794	102.444	0.11912	2.02935	0.0023597	0.675503	0.0301564	3.1457	0.140433	0.0957263	0.00427349	12.0046	0.535918	0.21979	0.00981204	0.35965	0.00799223	6.24312	0.138736	0.177944	0.0039543	3.64442	0.0809872	0.318235	0.00707188	0.274077	0.0268703	3.10486	0.304398	0.0371955	0.00364662	1.83967	0.18036	0.137991	0.0135286	113.138	13.1556
Amhara	Wadla	030305	144.431	0.522458	22.5002	65.4742	67.0724	67.3198	0.0782789	0.037566	4.36813e-05	3.92618	0.00456532	74.9493	0.0871503	25.6262	0.0297979	13.6027	0.607264	0.0122836	0.000548373	1.33852	0.0597555	8.62002	0.384822	3.4178	0.15258	3.95416	0.0878703	0.0268511	0.000596691	3.64492	0.0809983	17.404	0.386756	7.70277	0.171173	3.52671	0.345756	0.0101498	0.000995079	0.379553	0.0372111	1.59875	0.15674	1.38978	0.136253	176.529	20.5267
Amhara	Esite	030208	50.3932	55.04	11.6661	127.738	55.1628	21.0551	0.0244827	3.93205	0.00457215	2.85873	0.0033241	171.266	0.199146	20.4748	0.0238079	3.91245	0.174663	1.09242	0.0487688	0.643226	0.0287154	13.7685	0.614666	1.98347	0.0885476	1.39985	0.0311078	2.33527	0.0518949	1.57578	0.0350174	5.65293	0.125621	1.98621	0.044138	1.22973	0.120562	0.926656	0.0908486	0.226578	0.0222135	3.11716	0.305604	1.26262	0.123786	224.78	26.1372
Amhara	Tach Gayint	030206	60.9803	4.48672	46.1015	119.471	68.9607	25.594	0.0297605	0.341033	0.00039655	9.62775	0.0111951	149.301	0.173606	25.7348	0.0299242	7.11614	0.317685	0.104162	0.00465008	3.20097	0.142901	14.3928	0.642538	2.73763	0.122216	2.12824	0.0472942	0.224315	0.00498477	7.6723	0.170496	13.0921	0.290935	2.91316	0.0647368	1.61138	0.157979	0.0823546	0.00807398	0.846733	0.0830131	3.15697	0.309507	1.44222	0.141394	219.339	25.5045
Amhara	Ambasel	030404	74.7185	40.6027	105.716	53.4393	25.5231	36.8408	0.0428381	2.72767	0.00317171	16.6729	0.0193871	67.4296	0.0784065	9.92242	0.0115377	6.90383	0.308207	0.935728	0.0417736	5.20879	0.232535	8.35505	0.372993	1.21646	0.0543064	1.43795	0.0319544	1.57945	0.0350989	19.5938	0.435418	21.2876	0.473058	5.01278	0.111395	1.8144	0.177882	0.812437	0.0796507	1.6488	0.161647	1.29767	0.127223	0.596303	0.0584611	134.456	15.6344
Amhara	Merawi	030704	6.17262	258.797	0	29.7283	5.30165	2.49558	0.00290184	12.6371	0.0146943	0	0	43.5262	0.0506119	1.98359	0.0023065	0.344546	0.0153815	3.99057	0.178151	0	0	4.8392	0.216036	0.224041	0.0100018	0.189637	0.00421415	6.21751	0.138167	0	0	1.30252	0.0289449	0.325808	0.00724017	0.154222	0.0151198	3.95449	0.387695	0	0	0.742756	0.0728192	0.139886	0.0137143	49.457	5.75082
Amhara	Werebabu	030406	1.82149	40.0633	231.605	22.299	4.21101	0.886774	0.00103113	2.62172	0.00304851	36.2895	0.0421971	32.698	0.0380209	1.74852	0.00203316	0.21353	0.0095326	1.00034	0.0446583	11.978	0.534732	5.04529	0.225236	0.194806	0.00869668	0.0503567	0.00111904	1.58353	0.0351896	54.8898	1.21977	8.58271	0.190727	0.542345	0.0120521	0.0451305	0.00442456	0.825676	0.0809486	3.73023	0.365708	0.552495	0.0541661	0.104821	0.0102766	73.082	8.4979
Amhara	Simada	030207	34.3273	42.8724	39.9564	143.05	39.794	13.884	0.0161442	3.59224	0.00417703	9.38318	0.0109107	194.652	0.22634	15.0015	0.0174437	3.62855	0.161989	0.961987	0.0429459	2.61948	0.116941	11.5226	0.514403	1.64357	0.0733736	0.950011	0.0211114	2.04368	0.0454151	5.98699	0.133044	11.7441	0.26098	1.54547	0.0343438	0.883722	0.0866394	0.752338	0.0737586	0.728451	0.0714168	3.68268	0.361047	0.875903	0.0858729	244.907	28.4776
Amhara	Tenta	030402	117.457	3.9107	81.3323	58.0186	39.2813	60.6831	0.0705618	0.302728	0.000352009	12.7187	0.0147892	71.916	0.0836233	14.5785	0.0169518	12.3326	0.550562	0.0883212	0.00394291	4.20997	0.187945	5.56366	0.248378	1.59478	0.0711957	2.43083	0.0540184	0.163113	0.00362473	16.7802	0.372892	11.583	0.257399	4.65141	0.103365	2.88664	0.283004	0.0752758	0.00737998	1.22362	0.119963	1.42587	0.139791	0.882935	0.0865623	164.388	19.1148
Amhara	Tehuledere	030405	3.26533	42.703	175.941	70.6765	7.41417	1.29751	0.00150874	2.81407	0.00327217	43.8488	0.0509869	101.958	0.118556	2.96549	0.00344825	0.180834	0.00807293	0.962479	0.0429678	9.1519	0.408567	10.9399	0.48839	0.337418	0.0150633	0.100898	0.00224218	1.41731	0.0314959	11.3714	0.252697	19.4136	0.431413	1.0208	0.0226845	0.0794462	0.00778884	0.861321	0.0844433	3.49629	0.342773	1.71957	0.168586	0.180452	0.0176914	154.727	17.9915
Amhara	Dangila	030901	5.85293	202.338	49.5026	33.2552	9.05176	3.18944	0.00370865	10.3767	0.012066	7.45628	0.00867009	54.5451	0.0634245	3.45523	0.00401771	0.873665	0.0390029	4.33134	0.193363	2.52246	0.11261	12.0022	0.535813	0.397967	0.0177664	0.187398	0.00416439	6.07513	0.135003	12.0487	0.267749	1.67994	0.0373321	0.673859	0.0149746	0.155999	0.015294	3.30139	0.323666	0.798326	0.0782672	0.886356	0.0868977	0.234292	0.0229698	70.3515	8.18041
Amhara	Bati	031002	0	33.1111	256.961	9.92741	0	0	0	2.25297	0.00261973	46.4181	0.0539746	15.808	0.0183813	0	0	0	0	0.804115	0.035898	14.8107	0.661194	2.41871	0.107978	0	0	0	0	1.57881	0.0350846	47.892	1.06427	3.92906	0.0873125	0	0	0	0	0.674342	0.066112	3.98327	0.390517	0.248923	0.0244043	0	0	62.9016	7.31414
Amhara	Kutaber	030403	35.6295	80.3205	62.9135	85.6383	35.4983	14.6661	0.0170536	5.58686	0.00649634	18.2439	0.0212139	114.424	0.133051	13.5422	0.0157467	2.23754	0.0998903	1.73085	0.0772702	3.31643	0.148055	9.43199	0.421071	1.52566	0.0681096	1.06768	0.0237262	2.72216	0.0604925	5.8148	0.129218	19.6583	0.436851	5.43792	0.120843	0.851743	0.0835042	1.58083	0.154983	1.24629	0.122185	2.04723	0.200709	0.833726	0.0817379	166.833	19.3991
Amhara	Adet	030703	17.1232	163.866	0	124.992	-5.98047	7.61674	0.00885668	9.22886	0.0107312	0	0	156.826	0.182355	-2.18203	-0.00253724	1.77268	0.0791374	2.70616	0.120811	0	0	9.80086	0.437538	-0.245442	-0.0109572	0.487729	0.0108384	5.44842	0.121076	0	0	5.20334	0.11563	-0.300052	-0.00666783	0.383373	0.0375856	2.49439	0.244548	0	0	2.79845	0.274358	-0.154456	-0.0151427	169.3	19.686
Amhara	Mekdela	030401	89.3149	3.36331	20.464	118.772	68.0863	35.3266	0.0410774	0.280296	0.000325925	5.4708	0.00636139	144.668	0.168218	24.9849	0.0290522	8.74912	0.390586	0.0784282	0.00350126	1.57152	0.0701573	10.5584	0.471359	2.90095	0.129507	2.39734	0.0532742	0.158361	0.00351914	3.29988	0.0733306	17.9269	0.398376	4.8175	0.107056	2.24535	0.220132	0.0629581	0.00617236	0.346182	0.0339394	2.98588	0.292734	1.4602	0.143157	220.348	25.6219
Amhara	Sayint	030411	77.0103	18.9316	85.5986	60.0564	58.4031	42.8138	0.0497835	1.98688	0.00231033	12.3173	0.0143224	83.6385	0.0972541	22.9077	0.0266369	9.22636	0.411891	0.458981	0.0204902	5.23007	0.233485	5.89221	0.263045	2.49925	0.111574	1.88512	0.0418915	0.955695	0.0212377	21.9783	0.488407	4.51947	0.100433	2.73645	0.0608101	1.93012	0.189227	0.340416	0.0333741	1.34593	0.131954	1.5052	0.147568	1.2454	0.122098	167.98	19.5326
Amhara	Kalu	030408	4.89663	26.4478	201.692	60.4617	6.50167	1.98245	0.00230518	1.8749	0.00218011	55.5484	0.0645911	103.049	0.119824	2.85651	0.00332152	0.360527	0.016095	0.622491	0.0277898	11.844	0.528751	14.7191	0.657104	0.30171	0.0134692	0.122723	0.00272718	1.36837	0.0304081	23.2535	0.516744	24.4493	0.543318	0.615058	0.013668	0.122977	0.0120566	0.528251	0.0517893	3.92291	0.384599	1.51848	0.14887	0.169793	0.0166464	167.723	19.5026
Amhara	Hulet Ej Enese	030602	42.0902	85.1611	10.8946	120.554	41.3001	21.3517	0.0248276	8.31035	0.00966319	2.00933	0.00233643	162.95	0.189477	15.7725	0.0183402	4.59566	0.205163	1.76607	0.0788422	0.724258	0.0323329	11.1534	0.497919	1.94263	0.0867244	0.972739	0.0216164	3.59205	0.0798232	2.39375	0.0531945	3.28805	0.0730677	2.15882	0.0479739	0.914406	0.0896476	1.38934	0.136209	0.164614	0.0161386	2.61902	0.256767	0.98565	0.0966324	213.848	24.866
Amhara	Dessie Zuria	030409	66.6163	54.0184	51.3554	81.3477	46.6621	26.4209	0.0307219	3.96819	0.00461417	14.4711	0.0168268	118.344	0.137609	18.204	0.0211674	3.71344	0.165779	1.18861	0.0530628	2.60822	0.116438	8.90571	0.397576	2.00238	0.0893919	2.02043	0.0448984	2.11437	0.0469861	2.83381	0.0629735	13.9496	0.309992	4.37183	0.0971518	1.55184	0.152141	1.0568	0.103608	1.01984	0.0999841	1.89501	0.185785	1.12122	0.109923	183.416	21.3274
Amhara	Fagta Lakoma	030905	42.2929	84.2445	56.2156	100.995	16.2518	20.7118	0.0240834	4.21955	0.00490646	9.14585	0.0106347	169.051	0.196571	6.04719	0.00703162	4.34687	0.194056	1.55039	0.0692136	3.51378	0.156865	34.021	1.51879	0.689618	0.0307865	0.757868	0.0168415	2.55745	0.0568323	12.4193	0.275984	4.50963	0.100214	1.08353	0.0240785	1.11986	0.10979	1.34285	0.131652	0.815991	0.0799991	2.67422	0.262179	0.414951	0.0406815	210.014	24.4202
Amhara	Goncha Siso Enese	030603	21.2315	55.6101	12.3141	96.0011	114.843	8.65891	0.0100685	5.90606	0.00686751	3.43684	0.00399633	140.505	0.163377	45.2092	0.0525688	1.23462	0.0551169	1.31649	0.0587719	0.675187	0.0301423	7.08134	0.316131	5.33735	0.238274	0.535903	0.0119089	2.47291	0.0549535	1.35933	0.0302074	3.46809	0.0770687	6.17976	0.137328	0.485279	0.0475764	0.942496	0.0924016	0.245823	0.0241003	2.19425	0.215123	2.62741	0.25759	208.005	24.1867
Amhara	Quarit	030706	26.7012	169.343	0	82.103	21.853	10.5522	0.0122701	11.285	0.0131221	0	0	102.653	0.119363	8.00507	0.00930822	1.49165	0.0665917	3.02873	0.135211	0	0	7.04797	0.314641	0.940457	0.0419847	0.753372	0.0167416	5.807	0.129044	0	0	3.06686	0.0681525	1.08326	0.0240724	0.583989	0.0572538	2.63239	0.258077	0	0	1.7957	0.176049	0.559321	0.0548354	126.681	14.7304
Amhara	Sekela	030705	99.1307	107.895	0	56.3075	36.667	37.8958	0.0440648	5.48832	0.00638177	0	0	84.9351	0.0987617	13.11	0.0152441	5.3085	0.236987	1.72067	0.0768156	0	0	8.63251	0.38538	1.42036	0.0634089	2.99308	0.0665129	2.88266	0.0640591	0	0	2.20939	0.0490975	1.89528	0.0421173	2.43355	0.238584	1.69235	0.165917	0	0	1.38229	0.135519	0.946321	0.0927765	138.805	16.1401
Amhara	Guangua	030904	12.9807	199.949	17.2447	68.6377	1.18791	5.24565	0.0060996	10.0938	0.011737	4.79847	0.00557961	109.854	0.127738	0.452972	0.000526711	0.78444	0.0350196	5.42089	0.242004	0.946172	0.0422398	23.5999	1.05357	0.0552066	0.00246458	0.301071	0.00669047	7.51607	0.167024	1.94871	0.0433047	3.0139	0.0669756	0.0908061	0.00201791	0.345645	0.0338868	3.46632	0.339835	0.342937	0.0336212	1.82766	0.179182	0.0294355	0.00288584	123.816	14.3973
Amhara	Dega Damot	030707	116.943	117.936	0	50.6028	14.5177	46.3633	0.0539108	9.82271	0.0114218	0	0	70.1504	0.0815703	5.33267	0.00620078	11.9073	0.531575	2.26343	0.101046	0	0	5.23639	0.233767	0.649467	0.0289941	2.55286	0.0567302	3.86684	0.0859298	0	0	1.61848	0.0359662	0.702437	0.0156097	2.65333	0.260131	1.84405	0.180789	0	0	1.14813	0.112562	0.357188	0.0350185	126.061	14.6583
Amhara	Banja	030902	83.801	43.816	55.0646	107.173	10.1454	33.4435	0.0388878	2.20594	0.00256505	15.0626	0.0175146	175.74	0.204349	3.7304	0.00433767	5.0476	0.225339	0.819902	0.0366028	3.12948	0.139709	31.6792	1.41425	0.418175	0.0186685	2.02167	0.0449259	1.44844	0.0321876	6.45475	0.143439	4.21012	0.0935583	0.658764	0.0146392	2.21653	0.217307	0.706227	0.0692379	1.07962	0.105845	2.83472	0.277914	0.254251	0.0249266	233.372	27.1363
Amhara	Enbise Sar Midir	030604	29.1489	12.9275	44.8603	127.883	85.1805	13.1308	0.0152684	1.49913	0.00174317	11.7717	0.013688	183.705	0.21361	35.4241	0.0411908	3.32804	0.148573	0.32163	0.0143585	3.2631	0.145674	10.278	0.458839	3.87294	0.172899	0.784033	0.017423	0.633059	0.014068	7.61229	0.169162	5.81847	0.129299	4.83067	0.107348	0.695682	0.0682041	0.226015	0.0221583	0.722357	0.0708193	3.05211	0.299226	1.892	0.18549	258.861	30.1001
Amhara	Bibugn	030601	126.745	111.561	0.734083	52.8018	8.1582	47.8901	0.0556862	11.4713	0.0133388	0.211494	0.000245924	72.9882	0.0848699	3.08365	0.00358564	7.01804	0.313305	2.24103	0.100046	0.036282	0.00161973	6.08324	0.271573	0.397209	0.0177325	3.59249	0.0798331	4.38308	0.0974018	0.0413171	0.000918158	1.46467	0.0325482	0.415524	0.00923387	2.82803	0.277257	1.79548	0.176028	0.0146452	0.00143581	1.17815	0.115505	0.196041	0.0192197	129.603	15.0701
Amhara	Legambo	030410	187.32	0.139421	20.6674	15.8408	76.0324	94.9002	0.110349	0.0125731	1.46199e-05	5.20503	0.00605236	21.7455	0.0252855	29.2853	0.0340527	23.7767	1.06146	0.00324383	0.000144814	1.59578	0.0712401	1.85876	0.0829804	3.06218	0.136704	5.40343	0.120076	0.00681667	0.000151482	4.02463	0.0894363	2.12903	0.0473118	4.57636	0.101697	4.71039	0.461803	0.00263004	0.000257847	0.339422	0.0332766	0.398338	0.0390527	1.68755	0.165446	152.565	17.7401
Amhara	Ankasha	030903	29.7644	176.927	0	71.8533	21.4556	15.7725	0.0183401	8.99046	0.010454	0	0	114.695	0.133366	7.99265	0.00929378	3.90364	0.17427	3.80124	0.169698	0	0	21.3693	0.953987	0.966239	0.0431357	0.928835	0.0206408	6.38588	0.141908	0	0	2.52352	0.0560783	1.37284	0.0305075	0.788356	0.0772898	2.90545	0.284848	0	0	1.90314	0.186583	0.517175	0.0507035	142.111	16.5246
Amhara	Were Ilu	030415	47.7114	1.4621	48.5058	87.7799	114.541	17.2229	0.0200267	0.130365	0.000151587	14.0364	0.0163213	125.868	0.146358	45.3145	0.0526913	2.78812	0.124469	0.0337789	0.00150799	2.36264	0.105475	15.554	0.694377	5.24022	0.233938	1.20544	0.0267874	0.0760013	0.00168892	2.95275	0.0656167	14.0122	0.311381	7.91205	0.175823	1.22914	0.120504	0.0277307	0.0027187	0.973677	0.0954586	2.26138	0.221704	2.69853	0.264562	210.268	24.4498
Amhara	Kalu	030408	4.89663	26.4478	201.692	60.4617	6.50167	1.85141	0.0021528	2.04305	0.00237564	61.6204	0.0716517	101.056	0.117507	2.66701	0.00310118	0.296627	0.0132423	0.603379	0.0269366	10.0944	0.450642	10.9056	0.486856	0.299483	0.0133698	0.119828	0.00266285	1.29374	0.0287498	15.2378	0.338618	15.376	0.341688	0.508322	0.011296	0.119086	0.0116751	0.514688	0.0504596	3.99567	0.391732	1.47043	0.14416	0.163742	0.0160531	171.865	19.9844
Amhara	Bure Wemberma	030710	4.22217	198.086	0	44.4469	53.2454	2.40025	0.00279099	11.1462	0.0129606	0	0	66.5107	0.077338	18.8173	0.0218806	0.524021	0.0233938	3.7805	0.168772	0	0	8.95158	0.399624	2.05259	0.0916335	0.112245	0.00249433	5.88653	0.130812	0	0	1.35195	0.0300433	2.46056	0.0546792	0.108516	0.0106388	3.14497	0.30833	0	0	1.14235	0.111995	1.2059	0.118226	90.2293	10.4918
Amhara	Jabi Tehnan	030709	13.2877	224.758	0	60.2177	1.73626	4.84974	0.00563923	13.5253	0.0157271	0	0	90.12	0.104791	0.607561	0.000706467	1.27626	0.0569758	4.04729	0.180683	0	0	7.70155	0.343819	0.0658938	0.00294169	0.282247	0.00627216	5.85802	0.130178	0	0	2.08717	0.0463816	0.0822188	0.00182708	0.327714	0.0321288	3.47493	0.340679	0	0	1.48515	0.145603	0.040928	0.00401255	99.201	11.535
Amhara	Dawa Chefa	031001	6.15322	56.1665	180.818	56.0325	0.830054	2.47236	0.00287484	4.17737	0.00485741	52.8713	0.0614782	102.51	0.119198	0.364787	0.000424171	0.59024	0.02635	1.29543	0.0578317	12.7837	0.570703	13.6479	0.609282	0.0390093	0.00174149	0.134145	0.002981	2.99136	0.0664746	20.4964	0.455475	24.1547	0.536771	0.069233	0.00153851	0.156684	0.0153612	1.10542	0.108375	3.32698	0.326174	1.42679	0.139882	0.021708	0.00212824	162.386	18.8821
Amhara	Debresina	030412	11.0537	10.0897	35.8427	73.6109	169.403	4.43317	0.00515485	1.14026	0.00132589	11.8097	0.0137322	98.5793	0.114627	75.2496	0.0874995	1.01892	0.0454876	0.245457	0.0109579	2.7368	0.122179	8.22268	0.367084	7.11507	0.317637	0.21552	0.00478933	0.530779	0.0117951	6.21845	0.138188	5.97645	0.13281	9.81549	0.218122	0.276489	0.0271068	0.182253	0.017868	0.586412	0.0574914	1.84124	0.180514	3.70551	0.363286	198.391	23.0687
Amhara	Enarj Enawga	030605	28.717	19.4121	17.0526	140.134	94.6845	16.1525	0.018782	2.70744	0.00314818	3.69141	0.00429234	183.33	0.213174	40.2508	0.0468032	3.79073	0.169229	0.502455	0.022431	1.29037	0.057606	11.8311	0.528172	4.7516	0.212125	0.925434	0.0205652	0.944359	0.0209858	3.22292	0.0716205	7.14303	0.158734	5.98141	0.13292	0.644687	0.0632046	0.334937	0.032837	0.293199	0.028745	3.14596	0.308427	2.1469	0.210481	262.969	30.5778
Amhara	Kelela	030413	8.31389	9.97222	133.533	120.34	27.8403	3.19565	0.00371587	1.04374	0.00121365	44.1042	0.051284	158.24	0.184	12.2049	0.0141917	0.812583	0.036276	0.235643	0.0105198	9.90879	0.442357	23.6788	1.05709	1.22304	0.0546	0.160628	0.00356951	0.548851	0.0121967	23.1086	0.513525	13.3985	0.297744	2.5038	0.05564	0.22094	0.0216608	0.185074	0.0181445	2.31997	0.227448	3.19802	0.313531	0.628938	0.0616606	230.34	26.7837
Amhara	Gishe Rabel	030506	78.9269	1.05446	84.2648	41.2158	94.5381	30.8954	0.0359249	0.086509	0.000100592	23.279	0.0270686	70.1106	0.081524	40.3464	0.0469144	6.67258	0.297883	0.0244319	0.00109071	5.89334	0.263096	9.2424	0.412607	4.33956	0.19373	1.50017	0.0333372	0.0603736	0.00134164	8.59222	0.190938	13.5161	0.300359	6.33577	0.140795	2.07654	0.203582	0.0202826	0.00198849	1.56539	0.15347	1.08437	0.106311	2.44054	0.239269	168.013	19.5364
Amhara	Wegde	030416	2.94902	21.3694	63.0725	156.734	55.8749	1.71186	0.00199054	2.60651	0.00303082	11.1765	0.0129959	202.095	0.234994	26.0361	0.0302745	0.383456	0.0171186	0.51835	0.0231406	4.65287	0.207717	16.7013	0.745593	2.42944	0.108457	0.0895253	0.00198945	1.14982	0.0255515	11.4576	0.254613	16.5473	0.367717	3.68776	0.0819502	0.072623	0.0071199	0.386096	0.0378525	1.0823	0.106107	3.85976	0.378408	1.25267	0.12281	260.136	30.2484
Amhara	Debay Telatgen	030607	54.3253	20.0267	0	132.333	93.3149	20.4296	0.0237553	3.46267	0.00402636	0	0	202.499	0.235464	37.9168	0.0440893	3.38809	0.151254	0.546434	0.0243944	0	0	15.6434	0.698366	5.27748	0.235602	1.27226	0.0282724	1.00192	0.0222649	0	0	5.83569	0.129682	5.52158	0.122702	1.34681	0.13204	0.34225	0.0335539	0	0	3.28074	0.321641	2.10027	0.205909	283.726	32.9914
Amhara	Antsokia Gemza	030507	38.7892	24.2534	153.874	77.1778	5.90593	14.6163	0.0169957	1.87538	0.00218067	39.1988	0.04558	141.808	0.164893	2.66735	0.00310157	2.49117	0.111213	0.557757	0.0248999	8.2416	0.367928	18.2299	0.813833	0.285025	0.0127243	0.823804	0.0183068	1.43399	0.0318665	13.1571	0.29238	39.3556	0.87457	0.417667	0.00928148	1.03719	0.101685	0.471595	0.0462348	3.0095	0.295049	2.06367	0.20232	0.156452	0.0153384	204.258	23.751
Amhara	Dembecha	030708	9.39285	205.111	0	74.4002	11.0956	3.70893	0.00431271	15.2361	0.0177164	0	0	106.412	0.123735	3.86691	0.00449641	0.906048	0.0404486	3.83434	0.171176	0	0	9.30131	0.415237	0.446814	0.0199471	0.196887	0.00437526	6.19222	0.137605	0	0	2.6801	0.0595577	0.486619	0.0108138	0.236985	0.0232339	3.19126	0.312869	0	0	1.87715	0.184034	0.246634	0.0241799	119.515	13.8971
Amhara	Machakel	030608	34.7737	87.8034	16.8436	109.019	51.5606	12.8495	0.0149413	6.81593	0.0079255	4.01887	0.0046731	159.767	0.185775	17.2909	0.0201058	2.34809	0.104826	1.80133	0.0804165	0.949205	0.0423752	18.3206	0.817882	2.03493	0.090845	0.732496	0.0162777	2.72406	0.0605347	1.59752	0.0355005	4.18474	0.0929941	1.99451	0.0443225	0.942736	0.0924251	1.42483	0.13969	0.322387	0.0316066	2.95556	0.289761	1.08251	0.106128	202.389	23.5336
Amhara	Enemay	030606	12.8206	26.258	0	202.908	58.0137	5.68581	0.0066114	4.24453	0.00493551	0	0	285.507	0.331985	24.5656	0.0285647	1.31414	0.058667	0.691463	0.0308689	0	0	18.2029	0.812628	2.94082	0.131287	0.29639	0.00658644	1.35519	0.0301153	0	0	15.9511	0.354469	3.66488	0.0814419	0.301834	0.0295916	0.456538	0.0447586	0	0	4.77703	0.468336	1.29713	0.127169	348.558	40.53
Amhara	Guzamn	030609	58.6946	55.0227	23.221	95.4929	67.5689	22.8234	0.0265388	6.39412	0.00743502	5.86106	0.00681518	113.602	0.132095	23.4036	0.0272134	4.52098	0.201829	1.29766	0.0579311	1.29653	0.0578808	10.6177	0.474006	2.89575	0.129274	1.05076	0.0233501	2.09602	0.0465781	2.42935	0.0539856	3.54797	0.0788439	2.22574	0.049461	1.60252	0.15711	0.91874	0.0900726	0.430941	0.0422491	2.60721	0.255609	1.36791	0.134109	176.787	20.5566
Amhara	Jama	030414	6.16947	2.62622	27.9836	108.875	154.346	3.28123	0.00381538	0.251	0.00029186	7.69302	0.00894537	154.885	0.180099	67.1614	0.0780947	0.666278	0.0297446	0.061903	0.00276353	2.0365	0.0909152	23.4757	1.04802	7.26015	0.324114	0.15055	0.00334555	0.156182	0.00347071	5.56417	0.123648	15.9823	0.355162	13.2813	0.295139	0.167746	0.0164457	0.0496942	0.00487198	0.513377	0.050331	2.96028	0.290223	3.74489	0.367146	243.427	28.3054
Amhara	Awabel	030611	2.93606	61.7464	22.2733	159.088	53.9565	1.12123	0.00130376	9.76438	0.0113539	6.74445	0.00784238	211.638	0.24609	20.1311	0.0234082	0.256056	0.0114311	1.56195	0.0697298	1.501	0.067009	18.7364	0.836445	2.46653	0.110113	0.0550696	0.00122377	2.75014	0.0611143	3.07156	0.0682568	5.40508	0.120113	1.58907	0.0353127	0.0798669	0.00783009	1.07025	0.104926	0.407749	0.0399754	4.32751	0.424266	1.09893	0.107738	264.792	30.7898
Amhara	Gera Midirna Keya Gabriel	030505	93.9765	1.42002	75.5778	32.877	96.1487	54.908	0.0638465	0.119224	0.000138633	14.9644	0.0174005	52.6307	0.0611985	44.3144	0.0515284	10.4044	0.464482	0.0327337	0.00146133	4.4395	0.198192	6.08128	0.271486	4.82754	0.215515	2.41261	0.0536135	0.0915615	0.0020347	12.9473	0.287717	12.7108	0.282462	4.61939	0.102653	2.5941	0.254324	0.0272882	0.00267532	1.41001	0.138237	0.907528	0.0889733	2.5196	0.24702	169.578	19.7184
Amhara	Shebel Berenta	030613	0.824785	38.1924	47.6273	182.29	31.0653	0.33912	0.000394325	5.5512	0.00645488	16.455	0.0191337	241.766	0.281124	13.6796	0.0159066	0.0773697	0.003454	0.923701	0.0412366	3.53166	0.157664	15.905	0.710047	1.43387	0.0640121	0.014733	0.0003274	2.00206	0.0444903	7.50007	0.166668	18.4888	0.410862	1.90536	0.0423413	0.019276	0.00188981	0.675972	0.0662718	0.899218	0.0881587	4.2603	0.417677	0.696923	0.0683258	298.736	34.7367
Amhara	Efratana Gidim	030508	5.48908	28.2635	168.022	84.8652	13.3601	1.97013	0.00229085	2.22019	0.00258162	41.1162	0.0478095	133.176	0.154856	6.73553	0.00783201	0.348896	0.0155757	0.638726	0.0285146	8.60684	0.384234	11.8746	0.530115	0.733343	0.0327385	0.127547	0.00283439	1.98548	0.0441219	16.3442	0.363205	50.2349	1.11633	0.841792	0.0187065	0.156822	0.0153747	0.546739	0.0536018	3.22739	0.316411	2.42458	0.237704	0.368264	0.0361043	189.665	22.054
Amhara	Weremo Wajetuna Mida	030501	2.65802	11.4984	226.183	80.7376	-21.0766	0.918882	0.00106847	1.23754	0.001439	52.6132	0.0611781	105.308	0.122451	-9.51586	-0.011065	0.145032	0.00647465	0.271783	0.0121332	10.9334	0.4881	10.829	0.483438	-0.942642	-0.0420823	0.065479	0.00145509	0.67731	0.0150513	13.1381	0.291958	8.03516	0.178559	-1.79505	-0.03989	0.0714825	0.00700809	0.214133	0.0209934	4.51011	0.442168	2.17129	0.212871	-0.498095	-0.0488328	158.014	18.3737
Amhara	Dejen	030612	0.224114	48.2191	65.1031	178.09	8.36344	0.078797	9.16244e-05	7.50429	0.00872592	14.9519	0.0173859	274.539	0.319231	3.42931	0.00398757	0.0128053	0.000571663	1.1276	0.0503393	3.19315	0.142551	22.2418	0.992937	0.381908	0.0170494	0.00565608	0.000125691	2.41405	0.0536456	4.86064	0.108014	10.899	0.2422	0.410185	0.00911523	0.00568734	0.000557582	0.845881	0.0829295	1.30318	0.127762	4.51939	0.443077	0.182715	0.0179133	320.715	37.2924
Amhara	Mama Midirna Lalo	030509	60.1925	1.43252	69.5609	22.0291	146.785	24.234	0.028179	0.1277	0.000148488	26.7068	0.0310544	34.2341	0.0398071	68.6446	0.0798193	4.91674	0.219497	0.0334631	0.00149389	6.2125	0.277344	3.91012	0.174559	7.78407	0.347503	1.01576	0.0225724	0.097115	0.00215811	11.206	0.249022	6.2836	0.139636	8.8821	0.19738	1.65295	0.162054	0.0274403	0.00269023	1.43907	0.141086	0.604943	0.0593082	3.77127	0.369732	155.783	18.1143
Amhara	Baso Liben	030610	4.74076	96.7176	14.1884	100.71	83.6434	2.33618	0.00271649	11.481	0.01335	3.1939	0.00371384	142.963	0.166236	29.5013	0.0343038	0.385408	0.0172057	2.2475	0.100335	0.836401	0.0373393	19.0598	0.850884	3.42112	0.152728	0.0962596	0.0021391	3.41207	0.0758238	2.86437	0.0636526	3.75237	0.0833859	2.49069	0.0553487	0.134627	0.0131987	1.666	0.163333	0.278476	0.0273016	2.85992	0.280385	1.6662	0.163353	189.949	22.0871
Amhara	Lay Betna Tach Bet	030502	1.5205	6.05042	220.109	62.768	9.55163	0.600234	0.000697947	0.656952	0.000763898	57.936	0.0673675	85.8322	0.0998049	4.19873	0.00488224	0.111858	0.00499364	0.143768	0.00641824	12.8722	0.57465	6.91104	0.308529	0.412699	0.0184241	0.0287348	0.00063855	0.364185	0.008093	22.3612	0.496917	7.80511	0.173447	0.755039	0.0167786	0.0402197	0.00394311	0.113066	0.0110849	4.1055	0.4025	1.66032	0.162776	0.231516	0.0226976	155.383	18.0677
Amhara	Kewet	030511	4.45781	13.0704	169.995	103.885	8.5924	1.79326	0.00208519	1.06039	0.00123302	65.4976	0.07616	165.455	0.192389	4.73578	0.00550673	0.372732	0.0166398	0.301587	0.0134637	14.2724	0.637161	14.8187	0.661548	0.544701	0.024317	0.0767573	0.00170572	1.0629	0.0236201	30.7831	0.684068	53.4899	1.18866	0.543635	0.0120808	0.124947	0.0122497	0.254077	0.0249095	3.47111	0.340305	2.91177	0.285468	0.245067	0.0240262	245.91	28.5941
Amhara	Moretna Jiru	030504	0.976955	1.16283	120.44	58.1073	119.313	0.37207	0.000432639	0.117135	0.000136203	40.0061	0.0465187	88.1943	0.102551	51.9427	0.0603985	0.0734667	0.00327976	0.0276801	0.00123572	8.66545	0.38685	8.72316	0.389427	5.1842	0.231437	0.0164898	0.000366439	0.0755549	0.001679	13.1328	0.291839	8.8581	0.196847	9.73415	0.216314	0.0263182	0.00258021	0.0220842	0.00216512	2.34413	0.229817	1.56535	0.153466	2.93267	0.287517	186.368	21.6707
Amhara	Jile Timuga	031004	18.0791	23.7156	178.039	53.6022	26.5643	5.72458	0.00665649	1.82956	0.0021274	34.7309	0.0403847	82.8267	0.0963101	13.8304	0.0160818	0.92622	0.0413491	0.541467	0.0241726	8.76702	0.391385	8.02698	0.358347	1.41606	0.0632169	0.45396	0.010088	1.75551	0.0390113	11.5022	0.255605	33.101	0.735577	1.8808	0.0417957	0.520334	0.0510131	0.459842	0.0450825	3.54634	0.34768	1.54272	0.151247	0.747555	0.0732897	141.248	16.4242
Amhara	Debre Berhan Zuria	030518	108.661	0.0683173	118.635	12.2154	60.4206	40.8541	0.0475048	0.006072	7.06047e-06	43.8632	0.0510038	19.5499	0.0227324	29.5291	0.0343362	7.79493	0.347988	0.00161533	7.21129e-05	10.581	0.472367	2.90297	0.129597	3.80122	0.169697	1.84567	0.0410149	0.00535442	0.000118987	15.6626	0.348058	3.03192	0.067376	4.27253	0.0949451	2.93194	0.287445	0.00132969	0.000130361	2.44072	0.239286	0.329602	0.0323139	1.59883	0.156748	134.882	15.684
Amhara	Siya Debirna Wayu & Ensaro	030503	6.47827	2.47328	95.2892	80.4504	115.309	2.54762	0.00296235	0.267568	0.000311126	26.3941	0.0306908	127.113	0.147806	50.0108	0.0581521	0.475024	0.0212064	0.0597926	0.00266931	5.86651	0.261898	14.6281	0.653038	5.06453	0.226095	0.131608	0.00292463	0.144969	0.00322153	8.21336	0.182519	13.4308	0.298462	8.6376	0.191947	0.178105	0.0174613	0.0465671	0.0045654	1.85212	0.181581	2.21179	0.216843	2.90349	0.284655	214.769	24.9731
Amhara	Ankober	030513	26.9872	21.4378	141.264	88.7823	21.529	9.02854	0.0104983	1.78879	0.00207999	25.9243	0.0301445	141.296	0.164298	11.0411	0.0128385	1.45952	0.065157	0.489324	0.0218448	7.40673	0.330658	23.9216	1.06793	1.27297	0.056829	0.687834	0.0152852	1.92173	0.0427051	11.8301	0.262891	23.727	0.527266	1.38871	0.0308603	0.741154	0.0726622	0.423694	0.0415386	2.82536	0.276996	2.43825	0.239044	0.591247	0.0579654	194.698	22.6393
Amhara	Berehet	030515	10.187	15.3292	163.522	91.6589	19.303	3.57491	0.00415688	1.26051	0.00146571	24.7514	0.0287807	145.543	0.169236	9.22181	0.010723	0.556147	0.024828	0.331422	0.0147956	9.35077	0.417445	34.0309	1.51924	1.03788	0.0463339	0.291717	0.00648261	1.43406	0.031868	6.04034	0.13423	13.913	0.309177	1.17191	0.0260425	0.28164	0.0276117	0.309949	0.0303872	3.14524	0.308357	2.53408	0.24844	0.515264	0.0505161	190.628	22.1661
Amhara	Hagere Mariamna Kesem	030514	78.2958	4.84287	60.6676	32.2073	123.986	28.7773	0.033462	0.420546	0.000489007	9.01643	0.0104842	51.2021	0.0595373	55.2571	0.0642524	3.91971	0.174987	0.114278	0.00510171	3.43529	0.153361	12.1505	0.542432	6.45097	0.28799	2.25604	0.0501342	0.417118	0.00926929	4.46807	0.0992903	4.41642	0.0981427	8.20589	0.182353	2.0916	0.205059	0.0974462	0.00955354	1.21358	0.118978	0.860388	0.0843518	3.15836	0.309643	147.05	17.0988
Amhara	Minjarna Shenkora	030516	9.10709	11.3479	73.5107	87.9619	118.072	2.73297	0.00317787	0.876361	0.00101902	10.4435	0.0121436	144.065	0.167518	54.1628	0.06298	0.446711	0.0199425	0.247657	0.0110561	4.16136	0.185775	26.4323	1.18001	5.11068	0.228155	0.269309	0.00598465	1.32266	0.0293925	2.43724	0.0541609	11.422	0.253821	13.6674	0.30372	0.269093	0.0263817	0.236183	0.0231552	1.43227	0.140419	2.59907	0.25481	3.23267	0.316929	218.197	25.3718
Amhara	Artuma Fursina	031003	5.0586	60.731	147.863	61.0541	25.293	1.89668	0.00220544	5.26811	0.00612571	35.3839	0.0411441	93.0666	0.108217	10.5052	0.0122153	0.311105	0.0138886	1.52365	0.0680202	7.37497	0.32924	17.965	0.802009	1.04141	0.0464915	0.119886	0.00266414	5.66408	0.125868	11.3719	0.25271	12.0799	0.268442	3.68809	0.0819576	0.13787	0.0135167	1.22292	0.119894	2.95339	0.289548	1.66401	0.163138	0.639245	0.0626711	146.148	16.994
Amhara	Angolela Tera	030512	209.581	0.280425	13.7019	4.87108	71.5654	67.2776	0.0782298	0.0211477	2.45904e-05	2.06519	0.00240139	7.34004	0.00853493	31.9921	0.0372001	9.98472	0.445747	0.00605603	0.000270359	0.688586	0.0307404	1.08459	0.0484192	4.0533	0.180951	6.13285	0.136286	0.026206	0.000582355	0.724146	0.0160921	0.842429	0.0187206	2.58149	0.0573664	6.17784	0.605671	0.0055424	0.000543373	0.245665	0.0240848	0.143585	0.014077	2.09823	0.205709	109.042	12.6793
Amhara	Asagirt	030519	109.235	26.1966	92.0366	37.4115	35.1201	31.755	0.0369245	2.22172	0.00258339	13.0882	0.0152188	56.7252	0.0659596	15.543	0.0180732	4.7311	0.21121	0.525694	0.0234685	4.84462	0.216278	9.21427	0.411351	1.37017	0.0611682	2.50677	0.0557061	3.66262	0.0813916	3.23013	0.0717806	8.90038	0.197786	6.86114	0.15247	3.40019	0.333352	0.526914	0.0516583	1.72187	0.168811	1.16452	0.114168	0.949159	0.0930548	120.284	13.9865
Amhara	Tarmaber	030520	10.9635	16.547	115.681	134.671	22.1368	3.82669	0.00444964	1.47772	0.00171828	17.2014	0.0200016	211.544	0.245981	10.8553	0.0126224	0.580126	0.0258985	0.388135	0.0173274	6.56447	0.293057	24.8178	1.10794	1.32258	0.0590437	0.350849	0.00779665	1.22302	0.0271782	3.42802	0.0761782	38.6314	0.858475	1.81204	0.0402675	0.298105	0.029226	0.319673	0.0313405	2.25789	0.221361	3.66181	0.359001	0.586161	0.0574668	255.454	29.704
Amhara	Mojana Wadera	030510	39.4211	0.190835	100.049	35.3182	125.021	16.5651	0.0192617	0.0158435	1.84227e-05	25.3625	0.0294913	55.7785	0.0648587	68.2963	0.0794143	3.05104	0.136207	0.00443971	0.000198201	7.96222	0.355456	5.9371	0.265049	8.18726	0.365503	0.736381	0.016364	0.0155203	0.000344896	23.4128	0.520285	14.7534	0.327852	8.26861	0.183747	1.08854	0.106719	0.00371611	0.000364324	2.04631	0.200619	0.975241	0.0956118	3.53393	0.346464	168.935	19.6436
Oromia	Dera	040602	0.732357	22.9958	144.53	121.763	9.97899	0.313628	0.000364683	2.91006	0.00338379	53.6105	0.0623378	156.413	0.181876	4.47085	0.00519867	0.0632712	0.00282461	0.539473	0.0240836	15.7939	0.705083	14.9309	0.66656	0.439499	0.0196205	0.0136057	0.000302349	1.26144	0.028032	23.5061	0.522358	15.126	0.336134	0.695934	0.0154652	0.0182212	0.00178639	0.416636	0.0408467	2.74057	0.268684	3.02949	0.297008	0.231359	0.0226822	230.217	26.7694
Oromia	Ibantu	040202	7.52992	87.0026	0	203.026	2.44187	3.7811	0.00439663	4.53655	0.00527506	0	0	301.855	0.350994	0.896153	0.00104204	0.723343	0.0322921	2.49119	0.111214	0	0	54.4472	2.43068	0.110988	0.00495483	0.159952	0.00355449	3.02424	0.0672054	0	0	6.66468	0.148104	0.178095	0.00395766	0.19025	0.0186519	1.58945	0.155828	0	0	5.12962	0.502904	0.0600997	0.00589213	317.118	36.8742
Oromia	Gida Kiremu	040203	3.4601	185.99	59.4963	48.7858	2.26802	1.37542	0.00159933	10.4211	0.0121176	12.171	0.0141523	75.6258	0.0879369	0.813246	0.000945635	0.249283	0.0111287	4.76487	0.212717	2.98887	0.133431	11.7718	0.525526	0.10311	0.00460313	0.0650084	0.00144463	5.06837	0.11263	5.57353	0.123856	1.32108	0.0293572	0.149289	0.00331753	0.0919158	0.00901135	3.33413	0.326875	1.14481	0.112236	1.29597	0.127056	0.055536	0.0054447	92.7189	10.7813
Oromia	Wara Jarso	040601	3.4746	20.5026	126.888	125.187	23.9478	2.00405	0.00233029	2.72929	0.00317359	22.5471	0.0262176	192.164	0.223446	9.61978	0.0111858	0.320256	0.0142972	0.458083	0.0204501	7.26748	0.324441	26.7864	1.19582	1.00833	0.0450145	0.0876197	0.0019471	0.918197	0.0204044	23.1968	0.515485	9.17915	0.203981	1.10001	0.0244447	0.0958	0.00939216	0.365003	0.0357846	2.41531	0.236795	3.4516	0.338392	0.542059	0.053143	242.999	28.2558
Oromia	Hidabu Abote	040603	2.85	19.8999	136.5	128.623	12.1274	0.912767	0.00106136	2.4775	0.00288081	22.0702	0.025663	188.255	0.218901	5.17253	0.00601456	0.14157	0.00632007	0.460294	0.0205489	7.71461	0.344402	23.5173	1.04988	0.510385	0.022785	0.0788845	0.00175299	1.02482	0.0227737	4.8786	0.108413	17.7209	0.393797	0.75623	0.0168051	0.0743491	0.00728913	0.361796	0.0354702	2.6467	0.25948	3.35544	0.328965	0.290726	0.0285026	232.424	27.026
Oromia	Limu	040201	9.5375	126.598	85.1473	75.1172	3.59978	3.75199	0.00436278	6.52214	0.00758389	13.5622	0.0157699	115.024	0.133748	1.32216	0.0015374	0.551526	0.0246217	3.66343	0.163546	4.3969	0.19629	15.8394	0.707117	0.164038	0.00732314	0.237626	0.00528059	4.52724	0.100605	6.78961	0.15088	3.19769	0.0710597	0.285056	0.00633457	0.248431	0.024356	2.37393	0.232738	1.68608	0.165302	1.95664	0.191828	0.0929321	0.00911099	137.53	15.9918
Oromia	Mana Sibu	040101	0.920228	225.926	60.7613	10.7015	1.69123	0.354801	0.00041256	10.4608	0.0121638	20.835	0.0242268	16.9115	0.0196645	0.649039	0.000754696	0.0666661	0.00297616	5.56265	0.248333	5.36077	0.23932	2.86474	0.12789	0.0767753	0.00342747	0.0158932	0.000353182	13.888	0.308622	6.53568	0.145237	0.962051	0.0213789	0.154059	0.00342353	0.0259513	0.00254425	4.3317	0.424677	1.22232	0.119835	0.301791	0.0295874	0.0471073	0.00461836	39.2458	4.56347
Oromia	Guduru	040208	1.41898	156.168	8.35816	108.114	25.9404	0.591245	0.000687495	15.2843	0.0177724	2.70766	0.00314844	155.088	0.180335	8.91281	0.0103637	0.112565	0.00502521	4.31721	0.192733	0.644556	0.0287748	48.2454	2.15381	1.07465	0.0479757	0.0255554	0.000567897	4.23323	0.0940718	1.75645	0.0390323	3.82235	0.0849411	1.06015	0.0235589	0.0414597	0.00406468	2.7221	0.266873	0.167694	0.0164405	3.15888	0.309694	0.562596	0.0551565	177.881	20.6839
Oromia	Degem	040605	93.2165	4.03161	90.6962	63.4997	48.5559	36.2294	0.0421272	0.471111	0.000547803	15.3006	0.0177914	97.7968	0.113717	20.5454	0.02389	5.51285	0.246109	0.0969521	0.00432822	4.65391	0.207764	13.642	0.609016	2.04146	0.0911367	2.22936	0.0495413	0.199501	0.00443335	7.4277	0.16506	9.62131	0.213807	2.95516	0.0656703	2.54737	0.249743	0.0746404	0.00731769	1.80307	0.176771	1.73529	0.170126	1.21771	0.119383	177.292	20.6154
Oromia	Abay Chomen	040207	2.801	104.205	112.612	73.3114	7.07061	1.12805	0.00131168	9.12135	0.0106062	43.2397	0.0502787	102.301	0.118954	2.39435	0.00278413	0.239554	0.0106944	3.4493	0.153987	9.56903	0.427189	52.4348	2.34084	0.307591	0.0137317	0.0498076	0.00110684	2.95558	0.0656797	17.7685	0.394855	2.53559	0.0563464	0.334158	0.00742574	0.0810231	0.00794344	1.83771	0.180168	2.33842	0.229257	2.12064	0.207906	0.161645	0.0158476	155.48	18.079
Oromia	Gerar Jarso	040606	58.1943	1.20343	85.25	103.339	52.0133	23.4659	0.0272859	0.134587	0.000156497	16.3499	0.0190115	165.833	0.192829	22.2505	0.0258727	3.80517	0.169874	0.0292028	0.00130369	4.81378	0.214901	22.6251	1.01005	2.20374	0.0983813	1.16104	0.025801	0.0646861	0.00143747	7.03471	0.156327	17.034	0.378533	3.49561	0.0776802	1.63382	0.160179	0.0225252	0.00220836	1.65368	0.162126	2.90127	0.284438	1.32638	0.130038	239.456	27.8437
Oromia	Ginde Beret	040501	4.65186	89.0248	50.5957	123.098	32.6293	1.72957	0.00201113	11.0642	0.0128654	8.256	0.0096	192.896	0.224298	12.323	0.0143291	0.272249	0.012154	2.3456	0.104714	2.62523	0.117198	37.5585	1.67672	1.41404	0.0631266	0.109023	0.00242272	2.97448	0.0660997	4.04263	0.0898363	5.52616	0.122804	1.09372	0.0243049	0.136547	0.013387	1.61448	0.158283	1.01497	0.0995066	3.61333	0.354248	0.76529	0.0750284	230.504	26.8028
Oromia	Kuyu	040604	12.0941	24.1797	112.015	121.648	30.0637	5.40477	0.00628462	2.96779	0.00345091	29.0279	0.0337534	190.803	0.221864	12.0735	0.014039	0.95836	0.0427839	0.585502	0.0261385	8.20806	0.366431	30.5903	1.36564	1.24189	0.0554416	0.225677	0.00501504	1.00756	0.0223902	27.3095	0.606878	12.2305	0.271788	1.34429	0.0298731	0.339589	0.0332931	0.440987	0.043234	2.2979	0.225285	3.41573	0.334875	0.728344	0.0714063	252.241	29.3303
Oromia	Jimma Horo	040206	30.3486	112.907	37.9238	64.5546	54.266	12.7716	0.0148508	8.6281	0.0100327	13.8414	0.0160946	94.1407	0.109466	18.4329	0.0214336	2.42383	0.108207	3.6071	0.161031	3.00348	0.134084	29.1076	1.29944	2.41493	0.107809	0.514572	0.0114349	3.34981	0.0744403	6.2744	0.139431	2.0698	0.0459956	2.82172	0.0627048	0.890539	0.0873078	2.01443	0.197493	0.772223	0.0757081	1.89427	0.185713	1.29459	0.12692	144.12	16.7581
Oromia	Abichuna Gne'a	040609	130.655	4.58575	85.5561	38.9906	40.213	52.735	0.0613198	0.438504	0.000509888	31.0675	0.036125	66.5144	0.0773423	18.088	0.0210326	9.9689	0.44504	0.111162	0.00496258	7.41898	0.331205	11.9267	0.53244	2.26952	0.101318	2.25077	0.050017	0.319285	0.00709522	11.1939	0.248753	6.7135	0.149189	2.95516	0.0656702	3.50671	0.343795	0.0889391	0.00871952	1.74871	0.171442	1.04649	0.102597	1.01682	0.0996887	172.133	20.0155
Oromia	Abe Dongoro	040205	12.1016	90.8501	156.352	29.6138	11.0829	4.82479	0.00561022	5.91941	0.00688303	52.4673	0.0610085	45.297	0.0526709	3.84211	0.00446756	0.907477	0.0405124	2.53105	0.112993	12.6856	0.566321	7.19919	0.321392	0.507456	0.0226543	0.204182	0.00453737	2.33452	0.0518783	20.6851	0.459668	0.916807	0.0203735	0.665241	0.0147831	0.35059	0.0343716	1.63559	0.160352	3.19058	0.312802	0.857927	0.0841105	0.278138	0.0272685	108.361	12.6001
Oromia	Wuchalena Jido	040608	147.844	0.0980762	3.34955	88.3483	60.3601	95.119	0.110604	0.00944778	1.09858e-05	0.510024	0.000593051	156.358	0.181811	26.0422	0.0302817	9.46136	0.422382	0.00244982	0.000109367	0.20261	0.00904507	44.7423	1.99742	2.90699	0.129776	2.47005	0.0548901	0.00654943	0.000145543	1.03967	0.0231039	10.4149	0.231441	4.40386	0.0978635	4.13712	0.4056	0.00190787	0.000187046	0.0544042	0.00533374	2.47225	0.242378	1.54137	0.151115	286.54	33.3186
Oromia	Yaya Gulelena Debre Libanos	040607	22.5523	5.92718	56.2949	125.072	90.1541	6.79075	0.00789622	0.628188	0.000730451	9.24879	0.0107544	218.749	0.25436	38.5027	0.0447706	1.09918	0.0490705	0.145929	0.0065147	3.15759	0.140964	33.4004	1.49109	4.03542	0.180153	0.57968	0.0128818	0.336822	0.00748493	2.61133	0.0580296	23.6442	0.525427	6.1732	0.137182	0.644304	0.063167	0.112601	0.0110394	1.09705	0.107554	3.57321	0.350314	2.34109	0.229519	286.547	33.3194
Oromia	Jarso	041002	19.1816	77.5082	93.6609	2.50485	107.144	7.75386	0.00901612	6.89325	0.00801541	22.0956	0.0256926	3.98072	0.00462874	52.291	0.0608035	1.3035	0.0581921	1.43785	0.0641898	5.3729	0.239862	0.698659	0.0311901	4.85142	0.216581	0.360577	0.00801283	7.29824	0.162183	8.85597	0.196799	0.736837	0.0163742	10.4645	0.232545	0.555087	0.0544203	1.61687	0.158517	1.84459	0.180842	0.0724865	0.00710652	3.18343	0.312101	86.344	10.04
Oromia	Nejo	040102	5.63716	91.8774	69.0058	131.237	2.24266	2.02498	0.00235463	4.3134	0.00501558	10.227	0.0118918	206.846	0.240518	0.850741	0.000989233	0.30472	0.0136036	2.28891	0.102184	3.85678	0.172178	33.6021	1.5001	0.101298	0.00452224	0.165241	0.00367202	5.22591	0.116131	2.64298	0.0587329	10.6747	0.237215	0.203217	0.00451594	0.159389	0.0156264	1.74411	0.170991	1.32784	0.130181	3.7107	0.363794	0.062503	0.00612774	226.11	26.2918
Oromia	Meta Robi	040513	19.8322	42.8419	76.2151	98.4338	62.677	8.24118	0.00958276	5.0078	0.00582302	19.1634	0.022283	164.889	0.191731	25.0522	0.0291304	1.43616	0.0641143	1.15717	0.0516594	4.79747	0.214173	22.8167	1.0186	2.85115	0.127283	0.310743	0.00690541	1.32428	0.0294284	9.0834	0.201853	5.60079	0.124462	1.83429	0.040762	0.590498	0.0578919	0.801284	0.0785572	1.52362	0.149374	2.93083	0.287336	1.62279	0.159097	228.851	26.6106
Oromia	Begi	040117	3.80883	143.345	117.413	20.1169	15.3169	1.1822	0.00137465	6.68256	0.00777042	16.8216	0.01956	31.9448	0.0371451	5.99333	0.00696899	0.187315	0.00836228	3.46815	0.154828	6.83547	0.305155	5.6241	0.251076	0.691473	0.0308693	0.0939408	0.00208757	10.1743	0.226097	4.37149	0.0971442	2.48493	0.0552207	1.39573	0.0310163	0.112348	0.0110145	2.78119	0.272666	2.29267	0.224772	0.593381	0.0581746	0.450136	0.044131	56.8798	6.61393
Oromia	Kombolcha	041001	2.95238	116.718	165.832	0	14.4981	0.883161	0.00102693	10.5777	0.0122996	24.9209	0.0289778	0	0	7.08519	0.0082386	0.14386	0.00642231	2.18838	0.0976957	9.05585	0.404279	0	0	0.654565	0.0292216	0.0873061	0.00194014	9.95566	0.221237	7.57074	0.168239	0	0	1.47054	0.0326787	0.0853436	0.00836702	2.42005	0.23726	3.23237	0.316899	0	0	0.431185	0.042273	32.8892	3.82433
Oromia	Adda Berga	040511	30.3479	38.4724	86.7794	95.9819	48.4185	9.85863	0.0114635	4.22677	0.00491485	13.2854	0.0154482	160.016	0.186066	19.6547	0.0228543	1.51393	0.067586	1.0279	0.0458882	4.42875	0.197712	17.695	0.789956	2.11032	0.0942107	0.800955	0.017799	1.36685	0.0303744	6.60748	0.146833	8.24769	0.183282	1.806	0.0401332	0.899992	0.0882345	0.729097	0.0714801	1.73969	0.170558	2.84642	0.279061	1.29322	0.126786	213.36	24.8093
Oromia	Jarso	040107	2.49461	171.704	105.92	18.3843	1.49634	1.23798	0.00143951	7.9985	0.00930058	19.3957	0.0225531	29.1202	0.0338607	0.57524	0.000668884	0.17175	0.00766742	4.19034	0.187069	6.96319	0.310857	4.97787	0.222226	0.0680058	0.00303597	0.0463661	0.00103036	11.0822	0.246271	24.1645	0.536989	1.85342	0.0411871	0.13627	0.00302822	0.0722927	0.00708752	3.2939	0.322931	1.94618	0.190802	0.532767	0.052232	0.0428473	0.00420072	51.1855	5.9518
Oromia	Boji	040105	1.10694	169.582	93.5693	34.3176	1.4246	0.422192	0.000490921	8.06125	0.00937355	29.8445	0.0347029	54.0918	0.0628974	0.537913	0.00062548	0.0816317	0.00364427	4.1728	0.186286	6.85901	0.306206	8.57717	0.382909	0.0645643	0.00288233	0.0186885	0.000415301	9.53768	0.211949	14.1947	0.315438	2.87857	0.0639682	0.129628	0.00288062	0.0321162	0.00314864	3.20843	0.314551	1.91936	0.188173	0.995672	0.0976149	0.0404937	0.00396997	86.5277	10.0614
Oromia	Bila Seyo	040210	8.31131	221.658	25.0418	34.4816	10.5073	3.82692	0.00444991	15.9745	0.018575	4.23418	0.00492347	51.9835	0.0604459	3.61083	0.00419864	0.795427	0.0355101	6.06799	0.270892	1.29866	0.0579759	6.2292	0.278089	0.49238	0.0219813	0.256359	0.00569687	6.80238	0.151164	7.25229	0.161162	1.21148	0.0269219	0.584559	0.0129902	0.250459	0.0245548	4.1088	0.402823	0.444441	0.0435727	1.03909	0.101872	0.276885	0.0271456	66.1405	7.69075
Oromia	Meta	041009	3.80259	190.032	81.2289	1.76661	23.1701	1.21757	0.00141578	16.4206	0.0190937	11.7565	0.0136703	2.80481	0.00326141	11.3999	0.0132557	0.189517	0.00846057	4.19949	0.187477	4.25552	0.189979	0.497454	0.0222078	0.990716	0.0442284	0.102369	0.00227486	14.0222	0.311604	4.12147	0.0915883	0.536486	0.0119219	2.77391	0.0616425	0.109519	0.0107371	3.72331	0.36503	1.60399	0.157254	0.0508802	0.00498826	0.692791	0.0679207	27.3314	3.17807
Oromia	Kembibit	040610	231.698	3.94281	0	1.94353	62.4159	113.329	0.131778	0.362265	0.000421239	0	0	3.29746	0.00383425	27.8887	0.0324287	15.3112	0.683536	0.0959238	0.00428231	0	0	0.958056	0.0427704	3.47913	0.155318	4.17954	0.0928787	0.296685	0.006593	0	0	0.255888	0.00568639	4.35639	0.0968087	6.28767	0.616438	0.0776822	0.00761591	0	0	0.0527422	0.0051708	1.57809	0.154715	144.694	16.8249
Oromia	Haro Maya	041006	0.390213	103.616	192.711	2.35352	0.929161	0.164451	0.000191222	9.47047	0.0110122	54.8036	0.0637251	3.73923	0.00434794	0.453211	0.000526989	0.0273501	0.00122099	2.03678	0.0909278	13.7909	0.615665	0.66918	0.0298741	0.0414246	0.00184931	0.00609067	0.000135348	7.37384	0.163863	23.8011	0.528913	0.690557	0.0153457	0.0983744	0.0021861	0.0112738	0.00110527	2.13424	0.209239	3.9133	0.383657	0.0679965	0.00666632	0.0276992	0.00271561	59.3756	6.90414
Oromia	Sasiga	040213	0.833794	134.281	112.376	7.917	44.5918	0.261448	0.000304009	7.389	0.00859186	16.2813	0.0189317	12.1746	0.0141565	16.0957	0.018716	0.0407595	0.00181962	3.3419	0.149192	5.87955	0.26248	1.74539	0.077919	2.00123	0.0893405	0.0205098	0.000455773	4.17681	0.092818	5.7797	0.128438	0.368721	0.00819379	3.3271	0.0739356	0.0245936	0.00241114	2.46841	0.242	2.22152	0.217796	0.23352	0.0228941	1.23708	0.121282	45.2487	5.26147
Oromia	Goro Gutu	041010	3.05024	102.547	188.612	2.53876	3.2527	1.92756	0.00224135	8.46532	0.0098434	29.831	0.0346872	4.02862	0.00468445	1.61693	0.00188015	0.213623	0.00953674	2.23192	0.0996393	13.1937	0.589002	0.724758	0.0323553	0.136492	0.00609341	0.0621776	0.00138172	6.89974	0.153328	64.6259	1.43613	0.824481	0.0183218	0.403802	0.00897338	0.0876823	0.0085963	1.98017	0.194134	3.25147	0.318772	0.0729793	0.00715483	0.0971843	0.00952787	37.6137	4.37369
Oromia	Mulona Sululta	040612	183.104	8.2756	13.3405	33.2157	62.0645	89.0152	0.103506	0.844825	0.000982355	2.32444	0.00270284	54.5263	0.0634026	25.1743	0.0292724	16.3906	0.731721	0.220168	0.00982895	0.622758	0.0278017	9.48229	0.423316	2.6486	0.118241	4.6937	0.104304	0.34714	0.00771423	3.48735	0.0774966	3.89013	0.0864474	2.95614	0.0656919	5.49583	0.538807	0.15912	0.0156	0.231134	0.0226602	0.996964	0.0977416	1.66598	0.163331	174.431	20.2827
Oromia	Guto Wayu	040212	6.33399	183.357	54.5853	38.8555	16.8678	2.57852	0.00299828	10.8565	0.0126238	10.423	0.0121198	58.6842	0.0682374	6.00473	0.00698225	0.377423	0.0168493	4.6629	0.208165	3.17378	0.141687	7.7148	0.344411	0.786196	0.035098	0.123247	0.00273883	4.75709	0.105713	4.75927	0.105762	1.52145	0.0338099	1.06247	0.0236103	0.186672	0.0183012	3.34523	0.327964	1.0822	0.106098	1.14513	0.112268	0.461548	0.0452498	79.9911	9.30129
Oromia	Gursum	041003	27.0151	86.1083	133.739	9.88904	43.2487	11.846	0.0137745	7.51417	0.0087374	25.0198	0.0290928	15.7158	0.0182742	20.9437	0.0243531	1.64109	0.0732629	1.666	0.0743748	7.1144	0.317607	2.80173	0.125077	1.94869	0.0869953	0.546651	0.0121478	8.92044	0.198232	26.2192	0.582649	2.75446	0.0612102	4.21562	0.0936805	0.783752	0.0768384	1.80038	0.176508	2.61719	0.256587	0.286897	0.0281272	1.28587	0.126065	74.3883	8.6498
Oromia	Kersa	041008	4.0521	93.2298	160.136	2.74026	39.842	1.89672	0.00220549	8.44946	0.00982495	30.6918	0.0356881	4.35276	0.00506135	19.5371	0.0227175	0.292508	0.0130584	1.75316	0.0782662	12.2501	0.546877	0.784126	0.0350056	1.74897	0.078079	0.0882749	0.00196166	7.02083	0.156018	32.2822	0.717383	0.82209	0.0182687	4.35101	0.0966892	0.116862	0.011457	1.89537	0.185821	3.3189	0.325382	0.0790283	0.00774787	1.1891	0.116579	56.7267	6.59613
Oromia	Jeldu	040502	54.2841	38.1264	63.6142	53.8375	90.1378	26.7675	0.031125	4.67182	0.00543235	12.0035	0.0139575	86.2375	0.100276	34.0416	0.0395832	3.71914	0.166033	1.14705	0.0512075	3.49418	0.15599	14.8091	0.661122	4.15151	0.185335	1.02046	0.0226768	1.00358	0.0223017	13.8509	0.307797	2.29181	0.050929	2.00395	0.0445321	1.63092	0.159894	0.720333	0.0706208	1.12921	0.110706	1.61751	0.158579	2.39148	0.234459	165.647	19.2613
Oromia	Doba	040902	3.66874	38.8285	232.554	23.6189	1.3295	1.61363	0.00187631	3.09494	0.00359877	54.2534	0.0630853	37.3954	0.043483	0.66267	0.000770547	0.313568	0.0139986	0.873289	0.0389861	13.517	0.603437	6.68238	0.29832	0.0547462	0.00244403	0.06949	0.00154422	2.59828	0.0577395	47.6541	1.05898	7.27754	0.161723	0.171226	0.00380501	0.105392	0.0103325	0.741252	0.0726718	4.68965	0.45977	0.678501	0.0665197	0.0396699	0.0038892	95.8077	11.1404
Oromia	Mieso	040901	0.120393	91.0262	200.967	0	7.88639	0.0357928	4.16195e-05	7.14088	0.00830335	29.421	0.0342105	0	0	3.95775	0.00460204	0.00556858	0.000248597	2.28092	0.101827	10.308	0.460177	0	0	0.358747	0.0160155	0.00310999	6.91109e-05	10.9642	0.243649	10.9465	0.243255	0	0	0.773125	0.0171806	0.00345849	0.000339067	1.77068	0.173597	4.00134	0.392288	0	0	0.23043	0.0225912	33.4145	3.88541
Oromia	Deder	041011	5.93646	185.449	76.4208	3.35779	28.836	2.23542	0.00259932	15.3901	0.0178954	11.4232	0.0132828	5.32638	0.00619347	14.1875	0.0164971	0.299371	0.0133648	4.36653	0.194934	4.43284	0.197895	0.940198	0.0419731	1.17294	0.0523635	0.198211	0.0044047	11.8285	0.262855	5.58385	0.124086	1.01073	0.0224607	3.84537	0.0854528	0.17088	0.016753	3.52501	0.345589	1.55126	0.152085	0.0966535	0.00947584	0.864401	0.0847452	33.4511	3.88966
Oromia	Sibu Sire	040211	6.93242	224.008	17.3767	48.5925	3.09044	3.45087	0.00401264	15.3007	0.0177915	2.90674	0.00337993	69.9004	0.0812795	1.07844	0.001254	0.741891	0.0331201	5.86186	0.26169	0.98247	0.0438603	7.31675	0.326641	0.147184	0.0065707	0.240094	0.00533542	6.05559	0.134569	5.65797	0.125733	1.69658	0.0377017	0.167811	0.00372913	0.209698	0.0205586	4.1572	0.407568	0.316259	0.0310058	1.46987	0.144105	0.0860742	0.00843865	80.6555	9.37855
Oromia	Cheliya	040504	28.7515	134.72	26.7074	58.597	51.2242	11.1571	0.0129734	22.8445	0.0265634	4.23715	0.00492692	85.5084	0.0994283	16.868	0.019614	1.59058	0.0710079	3.59238	0.160374	1.51189	0.0674953	7.77049	0.346897	2.45729	0.1097	0.835893	0.0185754	4.28274	0.095172	2.50192	0.0555982	1.52841	0.0339647	1.83949	0.0408775	0.889234	0.0871798	2.64868	0.259674	0.535649	0.0525146	1.8123	0.177677	1.43658	0.140841	127.707	14.8496
Oromia	Gawo Dale	040110	2.52563	182.499	78.0105	29.4376	7.52693	0.987192	0.0011479	8.84753	0.0102878	21.6451	0.0251688	46.5723	0.0541538	2.8885	0.00335872	0.165839	0.00740351	4.56483	0.203787	5.34248	0.238504	7.86757	0.351231	0.341016	0.0152239	0.0427625	0.000950277	11.2697	0.250438	9.90171	0.220038	3.08303	0.0685118	0.691878	0.0153751	0.0758268	0.007434	3.47923	0.341101	1.56647	0.153575	0.883805	0.0866475	0.223459	0.0219077	73.5202	8.54886
Oromia	Babile	041004	0	35.1237	264.876	0	0	0	0	3.00656	0.003496	66.5399	0.077372	0	0	0	0	0	0	0.772804	0.0345002	16.1528	0.721108	0	0	0	0	0	0	3.23362	0.0718582	48.8231	1.08496	0	0	0	0	0	0	0.727447	0.0713184	5.32994	0.522543	0	0	0	0	66.5399	7.7372
Oromia	Ambo	040503	47.231	64.2128	26.9918	93.9648	67.5997	14.4519	0.0168045	8.80777	0.0102416	3.68271	0.00428222	142.39	0.16557	24.2077	0.0281485	2.4032	0.107286	1.92178	0.0857937	1.3082	0.0584018	15.9207	0.710746	3.17855	0.141899	1.39669	0.0310374	1.78396	0.0396435	1.41075	0.03135	4.98244	0.110721	1.87979	0.0417732	1.41208	0.13844	1.25197	0.122742	0.529119	0.0518744	2.80931	0.275422	1.85879	0.182234	197.621	22.9792
Oromia	Berehna Aleltu	040611	72.6718	2.52527	0	77.2431	147.56	21.7381	0.0252768	0.230055	0.000267506	0	0	133.653	0.155411	62.6108	0.0728033	3.54099	0.15808	0.0636098	0.00283972	0	0	35.831	1.5996	6.4871	0.289603	2.14901	0.0477557	0.193689	0.00430419	0	0	11.5783	0.257295	13.8227	0.307171	1.98074	0.194191	0.0501411	0.0049158	0	0	2.10534	0.206406	3.71955	0.364661	225.039	26.1673
Oromia	Gimbi	040103	2.08036	223.94	28.1474	38.2271	7.60525	1.01087	0.00117543	11.0595	0.0128598	5.10387	0.00593473	59.6969	0.0694151	2.81614	0.00327458	0.159924	0.00713946	5.48379	0.244812	1.23786	0.0552616	8.95467	0.399762	0.339358	0.0151499	0.0461569	0.00102571	10.2659	0.228131	7.35259	0.163391	2.5571	0.0568245	0.681744	0.0151499	0.0609651	0.00597697	4.17753	0.409562	0.481919	0.047247	1.12025	0.109828	0.214657	0.0210448	70.5157	8.1995
Oromia	Lalo Asabi	040104	1.29864	263.836	26.2445	6.71425	1.90652	0.60454	0.000702954	12.7261	0.0147978	4.93608	0.00573963	10.545	0.0122616	0.71379	0.000829989	0.0927366	0.00414003	6.53562	0.291769	1.48072	0.0661035	1.63762	0.0731082	0.085758	0.00382848	0.0299443	0.000665428	13.7807	0.306237	6.03055	0.134012	0.515823	0.0114627	0.173646	0.00385881	0.0378556	0.00371133	4.96191	0.486462	0.485127	0.0475615	0.195722	0.0191884	0.0540942	0.00530336	17.1233	1.99108
Oromia	Jimma Rare	040209	21.2893	178.116	0.586548	58.8883	41.1197	9.70719	0.0112874	21.7619	0.0253045	0.114048	0.000132614	89.7426	0.104352	13.61	0.0158256	1.48343	0.0662246	6.47816	0.289204	0.0430555	0.00192212	15.8797	0.708916	1.9335	0.0863168	0.44222	0.00982711	6.10967	0.13577	0.134403	0.00298674	1.7604	0.03912	1.75056	0.0389013	0.660559	0.0647606	3.43229	0.336499	0.0102811	0.00100795	1.82717	0.179134	1.08797	0.106663	120.369	13.9964
Oromia	Kurfa Chele	041007	2.32737	110.776	135.209	1.03901	50.648	0.742073	0.000862875	9.95401	0.0115744	19.5025	0.0226773	1.65032	0.00191897	24.674	0.0286906	0.115793	0.00516931	2.22544	0.0993498	7.76604	0.346698	0.291771	0.0130255	2.22874	0.0994973	0.0665953	0.0014799	7.82443	0.173876	4.57248	0.101611	0.29896	0.00664356	5.54712	0.123269	0.0672073	0.00658895	2.23748	0.21936	2.62426	0.257281	0.0300033	0.0029415	1.51253	0.148287	46.6622	5.42584
Oromia	Tulo	040903	4.12802	91.629	166.664	24.4469	13.132	1.66421	0.00193513	7.32041	0.00851211	28.0831	0.0326547	38.6816	0.0449786	6.48387	0.00753938	0.236902	0.010576	2.0636	0.0921252	9.34492	0.417184	7.07085	0.315663	0.516891	0.0230755	0.081227	0.00180504	5.5812	0.124027	18.0933	0.402074	6.97773	0.155061	1.85341	0.0411869	0.118682	0.0116355	1.73592	0.170189	3.31452	0.324953	0.70286	0.0689079	0.393328	0.0385616	76.8658	8.93789
Oromia	Bedeno	041013	10.3081	134.679	103.379	7.14138	44.4921	4.44943	0.00517375	11.4441	0.0133071	22.2681	0.0258931	11.3316	0.0131763	21.5459	0.0250534	0.643587	0.0287316	3.20993	0.1433	6.6184	0.295464	2.01979	0.090169	1.90207	0.0849137	0.157249	0.00349442	8.36289	0.185842	12.7735	0.283857	1.95173	0.0433718	5.27344	0.117188	0.297426	0.0291594	2.58948	0.253871	2.05451	0.201422	0.206054	0.0202014	1.33112	0.130502	60.2018	7.00021
Oromia	Ayra Guliso	040106	0.925355	213.051	84.4127	1.02704	0.583685	0.391646	0.000455402	10.1661	0.011821	16.5564	0.0192517	1.62179	0.00188581	0.222031	0.000258176	0.0557917	0.0024907	5.24441	0.234126	4.94105	0.220583	0.265849	0.0118683	0.0265246	0.00118413	0.0137511	0.000305579	12.7648	0.283662	10.3422	0.229826	0.0944149	0.00209811	0.0537605	0.00119468	0.0273194	0.00267838	4.04993	0.397052	1.67485	0.164201	0.0303216	0.0029727	0.0169297	0.00165978	18.8409	2.1908
Oromia	Dendi	040509	85.2918	39.2999	27.2072	77.7849	70.4162	39.341	0.0457453	4.43843	0.00516097	5.10479	0.0059358	122.547	0.142496	27.5734	0.0320621	6.16507	0.275226	1.09771	0.0490051	1.65404	0.073841	10.3092	0.460234	3.31512	0.147997	1.79585	0.0399077	0.877703	0.0195045	7.64682	0.169929	9.55355	0.212301	1.95079	0.0433509	2.58776	0.253702	0.772691	0.075754	0.481962	0.0472512	2.36	0.231373	1.96524	0.19267	203.351	23.6454
Oromia	Walmara	040512	126.568	2.27695	5.5341	94.0701	71.5512	43.793	0.0509221	0.219755	0.000255529	0.770829	0.000896312	145.545	0.169238	29.7623	0.0346074	6.16266	0.275119	0.061706	0.00275473	0.300737	0.0134258	21.1519	0.944282	3.17476	0.141731	3.31715	0.0737144	0.081224	0.00180498	0.416494	0.00925543	10.0293	0.222873	3.26812	0.072625	4.07191	0.399207	0.0445415	0.00436682	0.11174	0.0109549	3.0264	0.296706	1.92839	0.189058	228.95	26.6221
Oromia	Ejere (Addis Alem)	040510	56.8472	10.4842	21.3833	122.072	89.2129	25.4113	0.029548	1.05592	0.00122781	4.23005	0.00491867	196.904	0.228958	37.0353	0.0430643	3.97448	0.177432	0.296472	0.0132354	1.40452	0.0627017	17.3897	0.776325	4.09508	0.182816	1.32714	0.0294921	0.262175	0.00582611	4.80178	0.106706	14.0689	0.312642	2.78108	0.0618017	1.79746	0.176222	0.204361	0.0200354	0.397269	0.0389479	3.85983	0.378414	2.45049	0.240244	275.875	32.0785
Oromia	Girawa	041014	7.33043	114.402	148.239	8.18321	21.8455	3.21951	0.00374361	9.87864	0.0114868	27.3502	0.0318026	12.9948	0.0151103	10.5201	0.0122327	0.513269	0.0229138	2.43072	0.108514	8.6656	0.386857	2.33794	0.104372	0.961634	0.0429301	0.230519	0.00512264	7.83415	0.174092	24.7665	0.550366	2.23195	0.049599	2.38759	0.0530577	0.21195	0.0207794	2.26766	0.22232	2.9876	0.292902	0.236607	0.0231968	0.651888	0.0639106	54.7913	6.37108
Oromia	Bako Tibe	040505	6.98219	238.517	9.85697	29.6232	15.0204	2.92701	0.00340351	26.2991	0.0305803	1.79016	0.00208158	44.2834	0.0514923	5.02379	0.00584162	0.382666	0.0170833	5.55983	0.248207	0.711117	0.0317463	4.56897	0.203972	0.705989	0.0315174	0.164022	0.00364494	6.46296	0.143621	2.07721	0.0461603	0.911794	0.0202621	0.684679	0.0152151	0.218059	0.0213783	4.57556	0.448584	0.190993	0.0187248	0.925153	0.0907013	0.417171	0.0408992	57.2906	6.6617
Oromia	Malka Balo	041012	2.66769	95.6326	173.056	12.512	16.1318	0.955836	0.00111144	7.91654	0.00920528	34.3683	0.0399632	19.7988	0.0230219	7.78802	0.00905584	0.140958	0.00629275	2.53559	0.113196	9.35872	0.4178	3.6117	0.161237	0.663151	0.0296049	0.0566592	0.00125909	5.4209	0.120465	21.7579	0.48351	3.22153	0.0715896	2.09566	0.0465701	0.0768496	0.00753428	1.82462	0.178884	3.39963	0.333297	0.360441	0.0353373	0.482643	0.0473179	63.9468	7.43567
Oromia	Ginir	041107	39.4429	69.9353	2.9663	2.24449	185.411	15.5117	0.0180369	5.51987	0.00641845	0.574746	0.000668309	3.5657	0.00414616	80.5562	0.09367	2.19903	0.0981709	1.66692	0.0744163	0.172463	0.00769926	0.639468	0.0285477	8.33232	0.371979	0.869281	0.0193174	6.15887	0.136864	0.470821	0.0104627	0.443481	0.00985514	16.6025	0.368945	1.14771	0.11252	1.43288	0.140479	0.0568971	0.00557815	0.0653102	0.00640296	5.29144	0.518769	100.385	11.6727
Oromia	Adaba	041103	96.9936	1.35909	3.04565	25.4339	173.168	40.3722	0.0469444	0.104653	0.00012169	0.582836	0.000677716	44.4101	0.0516396	76.0891	0.0884757	5.44045	0.242877	0.0242581	0.00108295	0.264431	0.0118049	5.743	0.256384	7.40392	0.330532	2.59171	0.0575936	0.175198	0.0038933	0.475916	0.0105759	2.81922	0.0626493	12.4423	0.276496	2.86089	0.280479	0.0279569	0.00274088	0.0592302	0.00580688	0.750189	0.0735479	4.86465	0.476926	163.413	19.0015
Oromia	Shashemene	040710	35.5091	204.653	7.87169	2.57236	49.3942	15.1298	0.0175928	16.7968	0.0195311	1.37359	0.0015972	3.9774	0.00462488	21.8741	0.025435	2.0821	0.0929511	4.963	0.221562	0.483049	0.0215647	0.538894	0.0240577	2.08584	0.093118	0.941156	0.0209146	28.8979	0.642175	1.50966	0.033548	0.500496	0.0111221	5.25981	0.116885	1.18439	0.116117	4.57253	0.448287	0.157334	0.0154249	0.0858	0.00841177	1.50565	0.147613	42.5661	4.94954
Oromia	Kofele	040820	205.997	50.3459	0	3.12633	40.5305	97.6809	0.113582	3.61287	0.00420101	0	0	5.04272	0.00586363	16.6227	0.0193287	13.9635	0.623368	1.3701	0.0611653	0	0	1.62855	0.0727031	2.1987	0.0981564	4.86915	0.108203	2.92867	0.0650816	0	0	0.366849	0.0081522	5.40642	0.120143	6.86899	0.67343	1.0269	0.100677	0	0	0.104248	0.0102204	1.5789	0.154794	119.571	13.9036
Oromia	Gedeb	040819	76.8531	52.566	0	3.25782	167.323	34.7986	0.0404635	4.08688	0.00475218	0	0	5.57494	0.00648248	78.1113	0.0908271	6.65165	0.296949	1.0006	0.0446698	0	0	0.782511	0.0349335	6.3381	0.282951	2.03054	0.0451231	6.94918	0.154426	0	0	0.363753	0.0080834	15.5404	0.345342	2.31216	0.226683	1.09243	0.107101	0	0	0.098013	0.00960912	4.6217	0.453108	118.738	13.8068
Oromia	Sinanana Dinsho	041108	77.7154	24.4571	1.92277	0.384679	195.52	37.6409	0.0437685	1.8583	0.00216081	0.33884	0.000393999	0.626742	0.00072877	80.1449	0.0931918	6.73877	0.300838	0.536238	0.0239392	0.106612	0.00475947	0.0971636	0.00433766	9.47635	0.423051	2.21452	0.0492115	2.57897	0.0573104	0.562472	0.0124994	0.0555826	0.00123517	12.8996	0.286658	2.24609	0.220205	0.498575	0.0488799	0.0360296	0.00353232	0.0111178	0.00108998	5.56793	0.545876	118.781	13.8117
Oromia	Golo Odo	041015	0.594929	45.4167	250.915	2.40859	0.664241	0.282932	0.000328991	3.84508	0.00447103	48.3784	0.0562539	3.92322	0.00456188	0.298275	0.000346832	0.040321	0.00180004	1.491	0.0665626	20.9368	0.934678	0.492622	0.0219921	0.0302234	0.00134926	0.0130366	0.000289701	7.04467	0.156548	55.2502	1.22778	0.616347	0.0136966	0.0805178	0.00178929	0.0197308	0.00193439	1.06962	0.104864	4.66499	0.457352	0.0798808	0.00783145	0.0220347	0.00216027	53.0867	6.17287
Oromia	Rayitu	041116	237.955	2.68297	34.075	15.8127	9.47464	95.9683	0.111591	0.205567	0.000239032	7.9868	0.00928697	26.4016	0.0306995	4.29432	0.0049934	18.1913	0.812114	0.0548411	0.00244826	2.03302	0.0907599	3.92216	0.175096	0.429867	0.0191905	4.18141	0.0929203	0.321444	0.0071432	3.94703	0.0877118	2.00676	0.0445946	0.900221	0.0200049	6.97111	0.683442	0.0553243	0.00542395	0.676434	0.0663171	0.463247	0.0454164	0.264795	0.0259603	135.863	15.798
Oromia	Fedis	041005	0.462219	19.9524	277.867	0	1.71865	0.211991	0.000246501	1.5359	0.00178594	54.1589	0.0629755	0	0	0.711121	0.000826885	0.035091	0.00156656	0.468431	0.0209121	18.1869	0.811915	0	0	0.0761926	0.00340146	0.0114629	0.00025473	1.90078	0.0422395	66.2777	1.47284	0	0	0.146773	0.00326162	0.0134172	0.00131542	0.409049	0.0401029	5.32923	0.522473	0	0	0.0472353	0.00463091	55.082	6.40489
Oromia	Chiro	040905	9.37864	84.4811	193.693	9.71722	2.7305	3.92308	0.00456172	6.61006	0.00768611	40.729	0.0473593	16.051	0.0186639	1.31401	0.00152792	0.759652	0.033913	1.86399	0.083214	10.4867	0.468156	3.26368	0.1457	0.116613	0.00520594	0.178727	0.00397172	10.3633	0.230296	32.8791	0.730648	1.19253	0.0265008	0.353759	0.00786131	0.282135	0.0276603	1.77714	0.174229	3.76052	0.368678	0.292321	0.0286589	0.0764131	0.00749148	62.7774	7.2997
Oromia	Gimbichu	040705	3.38874	0.601718	16.1997	51.3264	228.484	1.40258	0.00163091	0.0514317	5.98043e-05	3.70384	0.00430679	86.5815	0.100676	104.415	0.121413	0.272588	0.0121691	0.0174951	0.000781033	0.915202	0.0408572	7.87132	0.351398	10.9376	0.488287	0.0636698	0.00141488	0.0860299	0.00191177	2.23886	0.0497526	13.6397	0.303104	25.8016	0.573369	0.11215	0.0109951	0.0138458	0.00135743	0.316683	0.0310474	1.69863	0.166533	7.47931	0.733266	200.491	23.3129
Oromia	Mesela	040904	4.83529	60.3285	198.977	4.39349	31.4662	1.49644	0.00174004	4.99557	0.0058088	25.8006	0.0300007	7.34072	0.00853572	14.0295	0.0163133	0.2515	0.0112277	1.57613	0.0703631	10.5663	0.47171	0.984553	0.0439533	1.57655	0.0703816	0.142986	0.00317747	8.51776	0.189284	9.29567	0.206571	0.894516	0.0198781	2.42383	0.053863	0.156079	0.0153019	1.32546	0.129947	3.8467	0.377128	0.141818	0.0139038	1.02544	0.100533	49.0311	5.70129
Oromia	Fentale	040701	0	77.4203	160.84	4.07151	57.6681	0	0	6.20435	0.00721436	30.1258	0.03503	6.72443	0.00781911	26.4048	0.0307033	0	0	1.74335	0.0778283	9.30032	0.415193	1.1204	0.0500178	2.39129	0.106754	0	0	10.8788	0.24175	32.5261	0.722803	0.560595	0.0124577	6.11963	0.135992	0	0	1.6489	0.161657	2.94429	0.288656	0.128016	0.0125506	1.58575	0.155465	63.5813	7.39318
Oromia	Haru	040113	0.696041	235.394	60.0539	2.00033	1.85611	0.234758	0.000272975	19.3029	0.0224452	8.75641	0.0101819	3.17028	0.00368637	0.865665	0.00100659	0.0353679	0.00157892	5.934	0.264911	3.40393	0.151961	0.575819	0.0257062	0.0823749	0.00367745	0.0209289	0.000465088	16.5436	0.367636	1.7796	0.0395466	0.462652	0.0102812	0.191981	0.00426624	0.0201196	0.00197251	4.6362	0.45453	1.17647	0.11534	0.0578212	0.00566874	0.0548384	0.00537631	13.1911	1.53385
Oromia	Goba Koricha	040906	10.7796	56.61	214.657	1.51299	16.4404	6.05133	0.00703643	4.45939	0.00518534	32.4411	0.0377222	2.40507	0.0027966	7.05266	0.00820077	1.23868	0.0552983	1.34599	0.060089	13.3589	0.596382	0.433354	0.0193462	0.742471	0.033146	0.276259	0.00613909	5.09606	0.113246	43.9508	0.976684	0.286435	0.00636523	1.50439	0.0334308	0.314875	0.0308701	1.17437	0.115134	3.81821	0.374334	0.0441948	0.00433282	0.466253	0.045711	48.0694	5.58946
Oromia	Ganji	040112	0.582333	264.366	27.4354	6.65899	0.957394	0.184387	0.000214404	23.161	0.0269314	3.77419	0.00438859	10.5798	0.012302	0.460548	0.000535521	0.0270305	0.00120672	5.43734	0.242738	1.37647	0.0614495	1.90139	0.0848836	0.0428635	0.00191355	0.0158923	0.000353162	21.2175	0.4715	2.01604	0.044801	1.8075	0.0401667	0.0971984	0.00215997	0.0168736	0.00165428	5.386	0.528039	0.548541	0.0537786	0.192951	0.0189167	0.0285146	0.00279555	15.5823	1.81189
Oromia	Yobdo	040120	0.491084	230.274	65.9622	2.1656	1.10695	0.201739	0.00023458	17.9065	0.0208215	12.7657	0.0148438	3.39952	0.00395293	0.548036	0.000637251	0.0288292	0.00128702	6.07217	0.271079	4.15613	0.185541	0.633187	0.0282673	0.0479333	0.00213988	0.00840865	0.000186859	25.1383	0.558628	8.04443	0.178765	0.545929	0.0121317	0.122115	0.00271367	0.0141088	0.00138322	4.41684	0.433024	1.32583	0.129983	0.0622176	0.00609976	0.0327507	0.00321085	17.0834	1.98644
Oromia	Wama Bonaya	040217	0.678793	208.364	72.9904	14.733	3.23381	0.250774	0.000291597	16.8729	0.0196197	14.6608	0.0170474	23.275	0.027064	1.57429	0.00183057	0.0436319	0.00194785	5.29603	0.23643	3.88577	0.173472	4.21585	0.188208	0.128565	0.00573953	0.0132123	0.000293606	12.5265	0.278367	6.35593	0.141243	3.83581	0.0852402	0.445555	0.00990123	0.019532	0.0019149	3.96403	0.38863	1.4579	0.142932	0.423936	0.0415623	0.0968515	0.00949524	40.9539	4.76208
Oromia	Alem Gena	041407	6.06005	20.9343	6.99296	186.52	79.4931	2.4663	0.00286779	1.61761	0.00188094	1.49993	0.0017441	305.417	0.355136	38.1716	0.0443856	0.418554	0.0186855	0.387564	0.017302	0.425434	0.0189926	55.8572	2.49362	4.02125	0.17952	0.112398	0.00249773	2.00439	0.0445421	0.840631	0.0186807	39.9194	0.887099	6.6215	0.147144	0.177237	0.0173762	0.423372	0.041507	0.142582	0.0139787	5.4551	0.534813	2.20575	0.21625	361.967	42.0892
Oromia	Amuru	040218	18.1389	159.511	4.40057	106.971	10.9783	8.05046	0.009361	13.2577	0.0154159	0.898959	0.0010453	177.251	0.206106	4.96769	0.00577639	1.09057	0.0486861	3.50783	0.1566	0.489351	0.021846	27.5621	1.23045	0.533635	0.023823	0.376449	0.00836553	15.0313	0.334029	1.04549	0.0232331	21.5353	0.478563	1.4004	0.0311201	0.506142	0.0496218	3.2751	0.321088	0.0843857	0.00827311	2.98488	0.292635	0.287758	0.0282116	200.059	23.2627
Oromia	Jarti	040204	20.519	79.5632	62.708	105.789	31.4206	6.34812	0.00738153	3.94265	0.00458448	8.19196	0.00952553	164.27	0.191012	11.6611	0.0135595	1.03473	0.0461933	1.92042	0.0857329	3.51908	0.157102	23.8201	1.0634	1.39386	0.062226	0.60753	0.0135007	3.85811	0.0857358	1.99801	0.0444002	7.41708	0.164824	2.84524	0.0632275	0.613985	0.0601946	1.48315	0.145407	1.22145	0.11975	3.16551	0.310344	0.902818	0.0885116	195.714	22.7574
Oromia	Akaki	040712	3.15052	15.7346	1.06135	194.031	86.0223	1.02308	0.00118963	1.18786	0.00138123	0.12855	0.000149477	299.769	0.348569	42.284	0.0491675	0.155944	0.0069618	0.397286	0.017736	0.0548003	0.00244644	57.171	2.55228	3.96085	0.176824	0.0781375	0.00173639	2.57016	0.0571146	0.0516484	0.00114774	42.3303	0.940674	7.91413	0.17587	0.0907342	0.00889551	0.306011	0.0300011	0.0202169	0.00198205	5.58806	0.547849	2.51371	0.246442	357.853	41.6108
Oromia	Kuni	040910	6.93718	144.853	91.3874	53.1672	3.65489	2.82445	0.00328424	7.02563	0.00816933	15.8374	0.0184156	83.3806	0.0969541	1.37216	0.00159553	0.409402	0.0182769	3.53534	0.157828	4.95614	0.221256	12.847	0.573527	0.16507	0.00736919	0.117652	0.00261449	7.86184	0.174707	10.7798	0.23955	4.32716	0.0961592	0.331104	0.00735786	0.205802	0.0201767	2.72898	0.267547	1.836	0.18	1.57729	0.154636	0.105399	0.0103332	105.993	12.3248
Oromia	Nole Kaba	040114	0.374209	261.539	11.814	24.9665	1.30596	0.147347	0.000171334	12.6952	0.0147618	1.79419	0.00208627	39.2437	0.0456322	0.493383	0.000573701	0.0188243	0.000840372	6.4217	0.286683	0.655877	0.0292802	6.17186	0.275529	0.059151	0.00264067	0.0140568	0.000312373	14.7284	0.327298	1.19565	0.02657	2.17759	0.0483908	0.12061	0.00268021	0.0111763	0.00109571	4.9324	0.483569	0.24215	0.0237402	0.74566	0.073104	0.0380809	0.00373342	42.8905	4.98726
Oromia	Bedele	040305	4.24217	142.503	43.2527	106.773	3.22954	1.68158	0.00195532	10.7468	0.0124963	8.87106	0.0103152	175.4	0.203954	1.55237	0.00180508	0.301544	0.0134618	3.29553	0.147122	2.63478	0.117624	20.9499	0.935262	0.157565	0.00703417	0.0842996	0.00187333	9.35042	0.207787	5.26686	0.117041	66.5269	1.47838	0.242526	0.00538948	0.11879	0.0116461	2.78954	0.273484	0.879806	0.0862555	2.98988	0.293125	0.0881231	0.00863952	195.558	22.7393
Oromia	Ilu	041403	0.13382	16.5138	5.30486	253.762	24.2853	0.0538154	6.2576e-05	1.60982	0.00187188	0.871593	0.00101348	376.076	0.437298	8.25047	0.00959357	0.00760559	0.000339535	0.393853	0.0175827	0.27353	0.0122112	39.2789	1.75352	1.12669	0.0502989	0.00264307	5.87349e-05	0.334975	0.00744389	0.61565	0.0136811	8.80092	0.195576	1.18473	0.0263274	0.00418557	0.00041035	0.314719	0.0308548	0.106977	0.0104879	7.93709	0.778146	0.702225	0.0688456	409.99	47.6732
Oromia	Tikur	040508	207.692	28.1667	10.6765	25.8022	27.6628	72.0842	0.0838188	2.55499	0.00297092	1.54388	0.00179521	36.8077	0.0427996	11.5095	0.0133831	9.93661	0.443599	0.678604	0.0302948	0.539676	0.0240927	5.22388	0.233209	1.0136	0.0452501	6.02678	0.133928	1.515	0.0336666	0.8044	0.0178756	3.27708	0.0728241	2.0363	0.045251	6.59833	0.646895	0.562268	0.0551243	0.224974	0.0220562	0.81973	0.0803657	0.729411	0.0715109	124.286	14.4518
Oromia	Ada'a Chukala	040706	7.63084	62.9809	4.61999	147.057	77.7115	2.46458	0.00286579	3.9609	0.0046057	0.569992	0.000662781	216.961	0.25228	27.0382	0.0314397	0.35827	0.0159942	1.46087	0.0652172	0.230535	0.0102918	34.5734	1.54346	3.31242	0.147876	0.182774	0.00406164	1.88186	0.0418191	0.228227	0.0050717	4.17728	0.0928285	3.76211	0.0836024	0.203607	0.0199615	1.05856	0.10378	0.0887083	0.0086969	3.92379	0.384685	1.72865	0.169475	256.282	29.8003
Oromia	Dawo	041401	12.3827	28.2238	12.5614	202.363	44.4693	3.88024	0.00451191	2.03679	0.00236836	1.4905	0.00173314	293.532	0.341316	15.1438	0.0176091	0.620959	0.0277214	0.742269	0.033137	0.67033	0.0299255	69.8287	3.11735	1.91985	0.0857077	0.326183	0.00724852	0.798152	0.0177367	0.529891	0.0117754	6.06726	0.134828	2.20126	0.048917	0.34613	0.0339343	0.487087	0.0477536	0.243837	0.0239056	5.6566	0.554569	1.0012	0.0981569	328.65	38.2151
Oromia	Dano	040506	2.57639	164.704	82.9473	27.9811	21.7915	1.00708	0.00117102	14.1658	0.0164719	15.9839	0.018586	39.0128	0.0453638	8.90832	0.0103585	0.137077	0.00611951	4.07134	0.181756	6.67513	0.297997	7.5994	0.339259	0.733962	0.0327662	0.0509814	0.00113292	12.6699	0.281553	18.454	0.410088	6.15012	0.136669	2.19836	0.0488524	0.0795309	0.00779715	3.28357	0.321918	1.59624	0.156494	0.863751	0.0846815	0.579549	0.0568185	67.3188	7.82776
Oromia	Jimma Arjo	040215	35.5625	118.825	46.4465	77.0218	22.1443	12.7786	0.0148589	9.28911	0.0108013	7.17958	0.00834835	120.543	0.140166	10.5827	0.0123055	1.79069	0.0799413	3.37284	0.150573	2.43948	0.108906	22.867	1.02085	0.976786	0.0436065	1.06378	0.0236395	10.8324	0.24072	4.30676	0.0957057	16.9958	0.377685	2.31894	0.0515319	1.02325	0.100319	2.29908	0.2254	0.959202	0.0940394	2.21618	0.217272	0.655924	0.0643062	157.105	18.2681
Oromia	Dega	040304	10.4546	126.622	20.139	129.386	13.3985	3.35953	0.00390643	6.26764	0.00728796	2.89792	0.00336967	201.779	0.234627	5.03338	0.00585277	0.500541	0.0223456	3.08546	0.137744	0.981276	0.0438069	30.6749	1.36942	0.605151	0.0270157	0.31036	0.00689689	6.81385	0.151419	1.41003	0.0313341	10.4034	0.231186	1.23213	0.0273807	0.316363	0.031016	2.38026	0.233359	0.386367	0.0378792	3.91532	0.383855	0.393201	0.0385492	219.474	25.5202
Oromia	Habro	040907	5.66419	140.367	109.588	43.072	1.30909	2.37069	0.00275661	8.16313	0.00949201	19.8407	0.0230706	62.5692	0.0727549	0.472146	0.000549007	0.452197	0.0201874	3.72621	0.166349	7.03499	0.314062	7.67041	0.342429	0.0599972	0.00267844	0.10754	0.00238979	3.94835	0.0877412	17.4898	0.388662	2.39533	0.0532297	0.0998264	0.00221836	0.178153	0.0174659	2.60193	0.255091	2.1178	0.207628	1.35472	0.132816	0.0387569	0.0037997	87.7577	10.2044
Oromia	Nono	040507	30.7064	130.416	39.3055	59.2079	40.3637	10.8532	0.01262	12.9982	0.0151141	6.4827	0.00753802	89.4404	0.104	16.6095	0.0193134	1.62424	0.0725107	3.44173	0.153649	2.16353	0.096586	8.87247	0.396092	1.70797	0.0762489	1.01441	0.0225424	4.30767	0.0957261	1.38566	0.0307925	12.8367	0.28526	1.94465	0.0432144	0.980473	0.0961248	2.60403	0.255297	0.74307	0.07285	1.89054	0.185347	1.09593	0.107444	129.287	15.0334
Oromia	Limu Seka	040401	1.75226	158.385	66.1979	34.778	38.8869	0.57454	0.00066807	25.1587	0.0292543	8.46974	0.00984853	50.752	0.0590139	13.3224	0.0154912	0.0810054	0.00361631	3.76978	0.168294	3.25151	0.145157	3.72335	0.166221	1.8796	0.0839108	0.04834	0.00107422	5.00786	0.111286	3.96053	0.0880118	1.544	0.0343111	1.00452	0.0223226	0.0534022	0.00523551	3.16011	0.309815	1.27836	0.125329	1.0599	0.103912	1.13972	0.111737	78.643	9.14453
Oromia	Merti	040801	36.3353	99.1875	79.1474	20.5844	64.7455	15.3004	0.0177912	8.29646	0.00964705	16.5134	0.0192016	27.2052	0.0316339	26.5447	0.0308659	3.07318	0.137195	2.46233	0.109925	4.21736	0.188275	4.62771	0.206594	2.1934	0.0979195	0.686836	0.015263	10.6746	0.237213	10.9417	0.243149	5.57295	0.123843	9.9071	0.220158	1.08668	0.106538	1.97229	0.193362	1.55199	0.152156	0.615619	0.0603548	1.70524	0.16718	87.2854	10.1495
Oromia	Hawa Welele	040109	6.61061	166.408	77.3196	21.7035	27.9583	2.79733	0.0032527	17.8823	0.0207934	14.5425	0.0169099	31.0673	0.0361248	11.2022	0.0130258	0.52784	0.0235643	4.38758	0.195874	3.8244	0.170732	2.91896	0.130311	1.26128	0.056307	0.126664	0.00281476	5.22877	0.116195	14.124	0.313866	4.54609	0.101024	1.21349	0.0269665	0.202929	0.019895	3.337	0.327157	1.45925	0.143064	0.66624	0.0653176	0.775073	0.0759876	61.9416	7.20251
Oromia	Nunu Kumba	040216	8.4592	138.396	111.317	38.599	3.22884	3.31028	0.00384916	19.1849	0.0223081	22.7873	0.0264968	57.3784	0.066719	1.08142	0.00125746	0.604099	0.0269687	2.52352	0.112657	7.07815	0.315989	5.25817	0.23474	0.151311	0.00675498	0.170689	0.00379309	2.6927	0.0598378	12.5916	0.279812	1.41734	0.0314965	0.107084	0.00237964	0.264137	0.0258958	2.68256	0.262996	2.24131	0.219736	1.20525	0.118161	0.0965607	0.00946673	89.9081	10.4544
Oromia	Boset	040702	5.86708	190.092	38.3456	59.4824	6.21306	2.3413	0.00272245	11.1311	0.0129431	8.13334	0.00945738	88.2169	0.102578	2.23253	0.00259596	0.291397	0.0130088	4.0819	0.182228	6.35012	0.283488	12.0207	0.536638	0.253261	0.0113063	0.113726	0.00252725	4.93855	0.109746	9.20525	0.204561	2.95479	0.0656621	0.482635	0.0107252	0.183355	0.017976	3.46721	0.339923	0.767221	0.0752178	1.85892	0.182247	0.181616	0.0178054	104.407	12.1404
Oromia	Anchar	040911	11.8529	62.5075	203.886	4.97736	16.7758	4.70834	0.00547481	3.33339	0.00387603	32.1376	0.0373693	7.3923	0.0085957	6.15378	0.00715556	0.679374	0.0303292	1.50834	0.0673367	10.2589	0.457986	0.833901	0.0372277	0.742147	0.0331316	0.373525	0.00830055	2.56912	0.0570915	23.5824	0.524054	0.297318	0.00660707	1.49062	0.0331249	0.369253	0.0362013	1.16089	0.113812	4.14015	0.405897	0.155059	0.0152019	0.493384	0.0483709	50.6575	5.8904
Oromia	Lome	040704	15.3747	38.0963	2.29591	163.293	80.9405	5.44216	0.00632809	2.82156	0.00328088	0.376801	0.000438141	246.905	0.287099	39.1203	0.0454887	0.798007	0.0356253	1.00752	0.0449784	0.133237	0.00594807	48.5631	2.16799	3.73509	0.166745	0.50475	0.0112167	5.63318	0.125182	0.0971472	0.00215883	30.6673	0.681496	7.10658	0.157924	0.442938	0.0434253	0.742991	0.0728423	0.0424818	0.00416488	4.70438	0.461214	2.37061	0.232413	303.939	35.3417
Oromia	Boke	040909	7.93863	109.377	171.098	1.89204	9.69396	3.19959	0.00372046	16.7567	0.0194846	30.1962	0.0351118	2.79439	0.00324929	3.2467	0.00377523	0.454508	0.0202906	2.23684	0.0998589	8.8861	0.396701	0.230708	0.0102995	0.456374	0.0203738	0.144665	0.00321478	2.87621	0.0639159	22.3256	0.496125	0.0763937	0.00169764	0.229232	0.00509403	0.245227	0.0240419	2.15579	0.211352	3.40564	0.333886	0.0584457	0.00572997	0.29182	0.0286098	39.7267	4.61939
Oromia	Wenchi	041409	65.7891	70.0199	9.20219	79.2895	75.6993	20.6655	0.0240297	5.59484	0.00650563	1.33403	0.00155119	118.919	0.138278	26.5497	0.0308717	3.20152	0.142925	1.60963	0.0718583	0.515472	0.0230122	16.0684	0.717338	3.55909	0.158888	2.17404	0.048312	1.07505	0.0238901	0.278309	0.00618465	3.87279	0.0860621	4.46977	0.0993282	2.07068	0.203008	1.31308	0.128733	0.176909	0.0173441	2.4956	0.244666	2.32888	0.228321	173.804	20.2098
Oromia	Anfilo	040116	6.19613	152.447	71.7328	10.366	59.2583	2.3363	0.00271663	11.6161	0.0135071	11.4176	0.0132762	15.8899	0.0184766	27.9103	0.0324538	0.343229	0.0153227	3.03045	0.135288	3.59486	0.160485	3.15968	0.141057	3.15742	0.140956	0.202001	0.00448891	13.0897	0.290881	8.12965	0.180659	2.34934	0.0522076	4.49222	0.0998271	0.190527	0.0186791	3.02516	0.296584	1.45922	0.143061	0.318747	0.0312497	1.69366	0.166045	58.3439	6.78417
Oromia	Tole	041405	13.5194	10.6228	6.50139	197.187	72.1695	5.4358	0.0063207	0.532085	0.000618703	1.10589	0.00128592	311.975	0.362762	27.8379	0.0323697	0.753288	0.0336289	0.270533	0.0120774	0.333489	0.0148879	54.0816	2.41436	3.27581	0.146242	0.29686	0.0065969	0.648371	0.0144082	0.831226	0.0184717	22.6102	0.502448	6.68486	0.148552	0.413906	0.040579	0.202878	0.01989	0.130414	0.0127857	6.03703	0.591866	2.19767	0.215458	356.232	41.4223
Oromia	Darimu	040301	5.23381	256.2	36.0831	1.72929	0.75349	2.03253	0.00236341	16.7014	0.0194203	7.15486	0.00831961	2.56688	0.00298474	0.266404	0.000309772	0.368425	0.0164476	5.35937	0.239258	2.34892	0.104862	0.345959	0.0154446	0.0328751	0.00146764	0.108584	0.00241297	5.40134	0.12003	4.18628	0.0930286	0.0797354	0.0017719	0.0514169	0.0011426	0.16394	0.0160726	4.69339	0.460136	0.721574	0.0707426	0.0541669	0.00531048	0.0222122	0.00217766	12.1334	1.41086
Oromia	Ameya	041410	17.2524	142.118	20.3213	97.6555	22.6528	6.76056	0.00786112	11.606	0.0134953	3.45472	0.00401712	160.45	0.186569	10.3528	0.0120381	0.963929	0.0430326	2.94311	0.131389	1.00363	0.0448048	18.542	0.827768	1.09556	0.0489089	0.514064	0.0114236	13.483	0.299622	2.63875	0.0586389	26.9168	0.598152	3.17856	0.0706346	0.527101	0.0516765	2.88412	0.282757	0.405364	0.0397416	2.98361	0.292511	0.615405	0.0603338	188.993	21.9759
Oromia	Becho	041404	5.97154	18.1014	11.4456	229.434	35.0472	2.35593	0.00273945	1.33839	0.00155627	2.10186	0.00244402	346.34	0.402721	16.8954	0.0196459	0.373724	0.0166841	0.413508	0.0184602	0.692493	0.0309149	71.6734	3.1997	1.69977	0.0758825	0.120834	0.0026852	1.84871	0.0410825	1.52378	0.0338618	42.6161	0.947023	2.78049	0.0617888	0.174798	0.017137	0.354272	0.0347326	0.226044	0.0221612	6.71595	0.658427	1.01053	0.099072	384.657	44.7276
Oromia	Adama	040703	20.6413	141.192	5.32637	102.343	30.497	8.26716	0.00961297	11.6769	0.0135777	1.02794	0.00119527	137.065	0.159377	13.1348	0.015273	1.11957	0.0499809	3.2748	0.146196	0.977277	0.0436284	20.2489	0.903969	1.1241	0.0501829	0.360018	0.00800041	20.1838	0.448529	1.15279	0.0256177	20.8829	0.464064	5.54088	0.123131	0.605087	0.0593223	2.81476	0.275957	0.108846	0.0106711	3.00013	0.29413	0.812003	0.0796082	167.958	19.53
Oromia	Walisona Goro	041408	23.2456	70.2147	15.8161	127.87	62.8535	7.12076	0.00827996	5.44571	0.00633222	1.96468	0.00228451	199.318	0.231765	29.3165	0.034089	1.11546	0.0497972	1.90683	0.0851264	0.883976	0.0394632	37.1266	1.65744	2.83696	0.12665	0.672296	0.0149399	6.12246	0.136055	0.477712	0.0106158	25.7667	0.572594	5.88604	0.130801	0.669438	0.0656312	1.37667	0.134967	0.306879	0.0300862	3.68246	0.361026	1.85069	0.18144	247.637	28.795
Oromia	Kersana Kondaltiti	041406	43.7259	56.9663	5.80971	94.5453	98.9528	15.606	0.0181465	6.79947	0.00790636	1.025	0.00119186	132.58	0.154163	37.6053	0.0437271	2.20441	0.0984113	1.38655	0.0618995	0.32957	0.014713	10.6296	0.474534	5.2062	0.23242	1.61586	0.0359081	2.07588	0.0461308	0.204211	0.00453802	10.163	0.225844	3.96943	0.0882095	1.33953	0.131327	1.15932	0.113659	0.109591	0.0107442	2.89638	0.283959	2.86272	0.280659	198.101	23.035
Oromia	Darolebu	040908	3.50616	106.711	167.699	17.2491	4.83434	1.47285	0.00171261	5.28352	0.00614363	28.9909	0.0337104	27.383	0.0318407	1.89175	0.00219971	0.263975	0.0117846	2.63861	0.117795	10.8772	0.485587	4.75843	0.21243	0.219331	0.00979157	0.0667089	0.00148242	7.31959	0.162658	30.2148	0.671441	2.23424	0.0496498	0.44588	0.00990845	0.106926	0.010483	2.06806	0.202751	3.26122	0.319727	0.52604	0.0515725	0.148709	0.0145794	60.5925	7.04565
Oromia	Supena Sodo	040302	6.96813	184.394	26.4323	79.241	2.96425	2.79652	0.00325177	17.2922	0.0201073	4.59176	0.00533926	118.073	0.137294	1.23929	0.00144103	0.447257	0.0199668	4.51415	0.201525	3.06807	0.136967	10.7529	0.480038	0.118056	0.00527036	0.147088	0.00326863	10.4323	0.231829	5.09303	0.113178	15.0357	0.334127	0.206925	0.00459833	0.220718	0.021639	3.77287	0.36989	0.543931	0.0533265	2.50998	0.246077	0.0810025	0.00794142	134.132	15.5967
Oromia	Sayo	040115	1.53543	144.543	98.3993	8.77426	46.7478	0.546866	0.000635891	7.33796	0.00853251	16.5375	0.0192297	13.7459	0.0159837	17.7744	0.0206679	0.0828798	0.00369999	3.6376	0.162393	5.01604	0.22393	2.17912	0.0972822	2.12847	0.095021	0.043477	0.000966156	7.98196	0.177377	6.53355	0.14519	0.791619	0.0175915	4.32635	0.0961411	0.0472621	0.00463354	2.73118	0.267763	1.88599	0.184901	0.270081	0.0264785	1.40989	0.138225	49.0502	5.70351
Oromia	Aseko	040802	58.6679	78.6472	111.647	3.60936	47.4288	24.3158	0.0282742	9.21456	0.0107146	20.4823	0.0238166	5.42339	0.00630627	17.1896	0.0199879	4.70197	0.209909	1.7528	0.0782501	7.52956	0.336141	0.458397	0.0204642	2.32114	0.103622	1.13332	0.0251849	2.85636	0.0634746	16.5413	0.367584	0.279445	0.00620989	1.52672	0.0339271	1.80659	0.177117	1.59837	0.156703	2.20706	0.216378	0.111145	0.0108966	1.44015	0.141191	67.834	7.88767
Oromia	Gololcha	040803	11.7326	41.5779	142.141	77.8978	26.651	4.53076	0.00526833	4.15561	0.00483211	25.428	0.0295674	116.273	0.135201	10.962	0.0127465	0.662252	0.0295648	1.03906	0.0463865	7.42324	0.331394	10.6331	0.474692	1.08979	0.0486513	0.292351	0.00649669	1.89672	0.0421493	19.0045	0.422322	16.1079	0.357953	1.5881	0.0352911	0.36544	0.0358274	0.847423	0.0830807	2.81229	0.275715	2.42631	0.237873	0.736935	0.0722485	164.979	19.1836
Oromia	Limu Kosa	040402	1.27875	214.478	51.4487	32.1736	0.620587	0.408553	0.000475062	18.0041	0.020935	6.37885	0.00741726	47.932	0.0557349	0.274199	0.000318836	0.0640898	0.00286115	4.64228	0.207245	2.6829	0.119772	6.66201	0.297411	0.0248399	0.00110893	0.0297032	0.00066007	30.9126	0.686947	1.86497	0.0414438	6.40171	0.14226	0.12112	0.00269155	0.0386481	0.00378903	4.29605	0.421181	0.985655	0.0966329	0.972394	0.0953328	0.0166721	0.00163452	57.6944	6.70865
Oromia	Jeju	040804	14.4011	122.149	25.0171	58.6657	79.7669	4.51876	0.00525437	12.3162	0.0143212	3.25512	0.00378502	85.1576	0.0990205	31.1269	0.0361941	0.733832	0.0327603	2.79588	0.124816	1.32679	0.0592318	7.40978	0.330794	3.8564	0.172161	0.409212	0.00909361	5.94005	0.132001	1.26623	0.0281384	7.45732	0.165718	4.14083	0.0920184	0.442942	0.0434256	2.532	0.248236	0.489816	0.0480212	1.80441	0.176903	2.41341	0.236608	129.974	15.1132
Oromia	Kokir	041402	131.328	10.0623	1.32794	110.622	46.6597	51.3835	0.0597482	0.899403	0.00104582	0.25075	0.00029157	151.84	0.176559	19.5954	0.0227853	9.72176	0.434007	0.235161	0.0104983	0.0868339	0.00387651	15.9365	0.711451	1.74084	0.0777162	2.69307	0.0598461	0.675729	0.0150162	0.1768	0.00392889	17.6179	0.391509	3.87053	0.0860117	4.14459	0.406333	0.20402	0.020002	0.026483	0.00259637	3.49114	0.342269	1.2544	0.12298	232.958	27.0881
Oromia	Chora	040303	6.31173	168.795	31.7771	86.1804	6.93599	2.06358	0.00239951	12.4208	0.0144428	4.45569	0.00518103	126.56	0.147163	3.25661	0.00378676	0.314244	0.0140288	4.56616	0.203846	1.72187	0.076869	24.2371	1.08201	0.328194	0.0146515	0.188653	0.0041923	15.3725	0.341611	0.99128	0.0220284	14.1081	0.313514	0.539579	0.0119906	0.181919	0.0178352	3.28393	0.321954	0.59779	0.0586069	2.48392	0.243522	0.203435	0.0199446	142.678	16.5904
Oromia	Diga	040219	6.34869	192.815	64.9638	35.4545	0.417584	2.20642	0.00256561	9.96244	0.0115842	10.5356	0.0122507	53.9616	0.062746	0.155972	0.000181363	0.323661	0.0144492	4.73221	0.211259	3.63599	0.162321	7.18047	0.320557	0.0189089	0.000844146	0.215655	0.00479233	9.67046	0.214899	2.12946	0.0473213	2.61211	0.0580469	0.0379942	0.000844315	0.196717	0.0192859	3.60753	0.353679	1.22298	0.1199	1.09857	0.107703	0.0124399	0.0012196	68.6915	7.98738
Oromia	Dodotana Sire	040805	27.001	104.592	6.87948	34.7746	126.753	7.83269	0.00910778	5.30815	0.00617227	0.884562	0.00102856	55.112	0.0640837	49.2534	0.0572714	1.2643	0.0564422	2.64514	0.118087	0.375047	0.0167432	9.55769	0.426683	5.76128	0.2572	0.581418	0.0129204	6.66009	0.148002	0.208546	0.00463436	4.22759	0.0939463	11.8392	0.263093	0.831983	0.0815669	2.0164	0.197686	0.130762	0.0128198	1.07151	0.10505	3.91837	0.384154	114.847	13.3544
Oromia	Metu	040309	0.458236	275.071	16.064	8.15881	0.247496	0.176563	0.000205305	20.2422	0.0235375	3.08454	0.00358668	11.8394	0.0137667	0.116971	0.000136013	0.0277214	0.00123756	6.56159	0.292928	1.09704	0.0489752	2.50204	0.111698	0.0126946	0.000566725	0.0101195	0.000224878	20.4266	0.453924	2.06229	0.0458286	1.51702	0.0337115	0.0164816	0.000366258	0.0136871	0.00134187	5.35615	0.525113	0.324061	0.0317706	0.243696	0.0238917	0.00717146	0.000703084	15.8179	1.83929
Oromia	Bure	040311	0.835035	231.402	58.7851	1.43873	7.53955	0.303234	0.000352597	17.0125	0.019782	9.68925	0.0112666	2.07112	0.00240828	3.45519	0.00401767	0.0523701	0.00233795	5.79534	0.25872	4.22032	0.188407	0.351232	0.01568	0.387536	0.0173007	0.0182313	0.000405139	18.2436	0.405413	10.9691	0.243758	0.260128	0.00578062	0.40759	0.00905754	0.0243683	0.00238905	4.50908	0.442067	1.14443	0.112199	0.0419855	0.00411622	0.221045	0.0216711	15.6246	1.81681
Oromia	Yayu	040308	9.27785	201.954	41.5427	41.2115	6.01399	3.58361	0.00416699	17.0864	0.0198679	7.9495	0.0092436	61.4808	0.0714893	2.13484	0.00248237	0.615128	0.0274611	4.46942	0.199528	2.9878	0.133384	8.3506	0.372795	0.280946	0.0125422	0.213194	0.00473765	4.16062	0.0924582	4.80573	0.106794	2.3098	0.0513288	0.302914	0.00673142	0.292393	0.028666	3.92982	0.385277	0.83073	0.0814442	1.29879	0.127332	0.192654	0.0188877	78.6355	9.14366
Oromia	Dugda Bora	040707	2.84186	226.02	6.12197	41.1193	23.8969	1.09302	0.00127095	17.8707	0.0207799	1.17948	0.00137149	61.764	0.0718186	10.9163	0.0126934	0.163866	0.00731547	4.38756	0.195873	0.434657	0.0194043	9.69292	0.432719	1.34864	0.0602073	0.0725067	0.00161126	22.6038	0.502306	0.761622	0.0169249	10.4403	0.232006	1.92273	0.0427273	0.0869727	0.00852674	4.50362	0.441531	0.122595	0.0120191	1.25842	0.123375	0.683378	0.0669978	78.204	9.09349
Oromia	Chole	040809	66.1926	48.6594	56.6545	25.3039	103.19	23.8998	0.0277904	4.48292	0.00521269	10.4524	0.012154	37.2628	0.0433288	43.6542	0.0507607	4.09738	0.182919	1.14303	0.0510279	2.86383	0.12785	2.98898	0.133437	4.34717	0.19407	1.68001	0.0373336	3.63928	0.0808728	5.09804	0.11329	3.81209	0.0847132	7.57762	0.168392	2.07326	0.203261	1.01711	0.0997171	1.10996	0.10882	0.792558	0.0777017	3.00229	0.294342	117.6	13.6745
Oromia	Dodotana Sire	040805	27.001	104.592	6.87948	34.7746	126.753	7.65424	0.00890028	5.90504	0.00686633	0.998193	0.00116069	51.4263	0.059798	46.6361	0.054228	1.25563	0.0560548	3.14251	0.14029	0.370107	0.0165227	6.51663	0.290921	5.98393	0.26714	0.567674	0.012615	4.08782	0.0908404	0.213197	0.00473772	2.12919	0.0473153	10.5764	0.23503	0.856312	0.0839522	1.96223	0.192375	0.129172	0.0126639	1.10285	0.108122	3.80543	0.373081	108.678	12.637
Oromia	Ziway Gugda	040806	12.2248	208.937	6.5775	14.849	57.4117	4.59404	0.00534191	11.1758	0.0129951	1.06931	0.00124339	22.8273	0.0265434	20.8303	0.0242213	0.766334	0.0342113	5.0415	0.225067	0.454952	0.0203104	3.36123	0.150055	2.45388	0.109548	0.302072	0.00671272	6.91752	0.153723	1.18711	0.0263802	0.761738	0.0169275	4.75723	0.105716	0.367959	0.0360744	3.83757	0.376233	0.127981	0.0125472	0.446945	0.0438181	1.62189	0.159008	50.1152	5.82735
Oromia	Sekoru	040403	1.78848	193.208	31.7259	66.6392	6.63819	0.56136	0.000652744	15.7344	0.0182958	4.44769	0.00517173	104.128	0.121079	2.9707	0.0034543	0.0854341	0.00381402	3.59237	0.160374	1.6104	0.0718929	19.2313	0.85854	0.319138	0.0142472	0.0527865	0.00117303	22.5345	0.500766	1.39601	0.0310224	16.7371	0.371935	0.959746	0.0213277	0.0552976	0.00542134	3.85498	0.377939	0.587272	0.0575756	2.0604	0.202	0.184104	0.0180494	117.534	13.6668
Oromia	Ale	040310	0.812942	153.629	32.58	16.2503	96.7279	0.315973	0.00036741	8.63487	0.0100405	5.97954	0.00695296	25.0389	0.029115	36.8243	0.042819	0.0544199	0.00242946	4.46222	0.199206	2.42702	0.108349	4.05412	0.180988	4.47947	0.199976	0.0180994	0.00040221	7.85407	0.174535	4.04433	0.0898741	1.32602	0.029467	8.85883	0.196863	0.0261823	0.00256689	2.90951	0.285246	0.649712	0.0636972	0.52337	0.0513108	3.0389	0.297932	69.0721	8.03164
Oromia	Sude	040808	14.9515	74.5686	25.945	58.7884	125.747	6.07042	0.00705863	3.92341	0.00456211	7.55393	0.00878364	92.7642	0.107865	48.5269	0.0564267	1.17065	0.0522612	2.02214	0.0902743	1.66105	0.0741542	15.6788	0.699948	5.7456	0.2565	0.256593	0.00570207	3.91646	0.0870325	5.11005	0.113557	6.38353	0.141856	11.5849	0.257441	0.467759	0.0458587	1.42513	0.139718	0.539573	0.0528993	1.8392	0.180314	3.91724	0.384043	158.009	18.3731
Oromia	Setema	040413	10.0854	106.688	13.8546	157.649	11.723	4.60987	0.00536032	5.65269	0.0065729	3.39455	0.00394716	238.782	0.277654	4.38999	0.00510464	0.889104	0.0396921	2.72957	0.121856	0.823601	0.0367679	31.5925	1.41038	0.53488	0.0238786	0.187077	0.00415726	5.36946	0.119321	2.77147	0.0615883	11.3916	0.253146	1.05453	0.0234341	0.316184	0.0309984	1.99967	0.196046	0.286275	0.0280662	4.94238	0.484547	0.35377	0.0346834	259.529	30.1778
Oromia	Hitosa	040807	48.334	32.9061	5.13542	7.03607	206.588	15.3685	0.0178704	2.72909	0.00317336	0.63489	0.000738244	10.0031	0.0116315	91.2505	0.106105	2.33179	0.104098	0.778596	0.0347588	0.266198	0.0118838	1.52675	0.0681583	8.10692	0.361916	1.13869	0.0253042	4.291	0.0953555	0.254809	0.00566242	1.42499	0.0316663	30.4975	0.677722	1.50812	0.147855	0.671928	0.0658753	0.0999654	0.00980053	0.21954	0.0215236	5.8702	0.57551	117.841	13.7024
Oromia	Leka Dulcha	040214	13.8417	176.628	29.0453	75.157	5.32842	5.26041	0.00611675	15.268	0.0177534	5.46152	0.0063506	116.593	0.135573	2.3155	0.00269244	0.878229	0.0392067	3.77623	0.168582	1.47954	0.0660507	17.2646	0.770741	0.198599	0.00886601	0.385482	0.00856626	27.1355	0.603012	1.80335	0.0400746	12.709	0.282423	0.697369	0.0154971	0.441378	0.0432723	3.73669	0.366342	0.558107	0.0547163	2.39657	0.234958	0.149926	0.0146986	136.127	15.8287
Oromia	Dedesa	040307	9.69501	108.302	84.1623	96.2797	1.5606	3.08188	0.00358358	8.25911	0.00960362	15.1481	0.0176141	148.03	0.172128	0.58612	0.000681535	0.502908	0.0224513	2.6649	0.118969	4.45033	0.198675	41.3118	1.84428	0.0714448	0.0031895	0.299725	0.00666055	3.91837	0.0870749	2.65464	0.0589921	7.66724	0.170383	0.101143	0.00224762	0.311336	0.0305232	2.23151	0.218775	1.58251	0.155148	3.09183	0.303121	0.0525017	0.00514723	174.188	20.2544
Oromia	Sigmo	040412	10.5534	124.363	8.84836	142.302	13.9331	4.64254	0.0053983	6.89949	0.00802266	1.68895	0.00196389	221.759	0.257859	5.33656	0.0062053	0.592209	0.0264379	3.65997	0.163391	2.12491	0.094862	37.2099	1.66115	0.640357	0.0285874	0.216938	0.00482083	6.21991	0.13822	2.28943	0.0508762	12.9162	0.287026	1.28795	0.0286211	0.337922	0.0331296	2.36025	0.231397	0.179435	0.0175917	4.55655	0.44672	0.438894	0.0430289	241.321	28.0606
Oromia	Tiro Afeta	040404	10.7783	151.918	34.5605	82.751	19.9922	4.26192	0.00495572	11.6763	0.0135771	5.74606	0.00668147	136.659	0.158906	8.62083	0.0100242	0.618035	0.0275908	2.98836	0.133409	3.32504	0.148439	19.002	0.848305	1.13916	0.0508554	0.266512	0.0059225	16.4718	0.366041	7.46341	0.165854	10.7322	0.238494	0.889572	0.0197683	0.315891	0.0309697	3.03431	0.297482	0.687465	0.0673986	2.42526	0.237771	0.582605	0.0571181	161.648	18.7963
Oromia	Nono	040312	6.42287	259.441	24.1184	9.36532	0.652068	2.05338	0.00238765	15.9952	0.0185991	3.89367	0.00452753	14.4254	0.0167737	0.243975	0.000283692	0.302845	0.0135199	9.85229	0.439834	1.24973	0.0557913	3.66032	0.163407	0.0336199	0.00150089	0.199129	0.0044251	8.5058	0.189018	0.973707	0.0216379	0.655828	0.014574	0.055546	0.00123436	0.211396	0.0207251	4.93511	0.483834	0.444128	0.043542	0.308241	0.0302197	0.0204922	0.00200904	21.1938	2.46439
Oromia	Legehida	041106	1.77426	89.8017	91.119	55.1332	62.1719	0.693696	0.000806623	7.63186	0.00887426	17.8496	0.0207554	90.0092	0.104662	26.4668	0.0307753	0.0966897	0.00431651	1.62281	0.0724468	6.1946	0.276545	14.1865	0.633325	2.28046	0.101806	0.0517949	0.001151	13.2115	0.293589	10.9416	0.243146	8.68463	0.192992	7.48858	0.166413	0.0547121	0.00536393	1.83649	0.180048	1.80761	0.177217	1.70012	0.166679	1.63209	0.160009	139.705	16.2447
Oromia	Amigna	040810	8.14059	69.6112	35.819	47.1992	139.23	3.06565	0.00356471	6.13928	0.00713869	6.73263	0.00782864	76.7	0.089186	65.3954	0.0760411	0.48152	0.0214964	1.63061	0.0727951	2.69039	0.120106	17.3011	0.772368	8.5834	0.383187	0.174921	0.00388713	5.68866	0.126415	4.17508	0.0927795	8.03834	0.17863	8.11973	0.180438	0.218338	0.0214056	1.37951	0.135246	0.713382	0.0699394	1.26592	0.12411	3.60057	0.352997	156.056	18.1461
Oromia	Goma	040407	15.4303	179.222	25.2352	65.1345	14.9778	5.87714	0.00683389	15.1504	0.0176168	4.83841	0.00562605	103.056	0.119832	7.18119	0.00835022	0.962368	0.0429628	4.05122	0.180858	1.2365	0.0552011	24.1488	1.07807	0.864397	0.0385892	0.424362	0.00943026	16.1108	0.358018	1.37881	0.0306402	10.4636	0.232525	0.79016	0.0175591	0.419626	0.0411398	3.5891	0.351873	0.47394	0.0464647	1.77132	0.173659	0.395327	0.0387575	126.459	14.7045
Oromia	Adami Tulu Jido Kombolcha	040708	4.29421	262.595	4.09463	8.30917	20.7073	1.63073	0.0018962	14.6941	0.0170861	0.822662	0.000956583	12.596	0.0146465	7.46965	0.00868564	0.273775	0.0122221	5.93988	0.265173	0.201687	0.00900388	1.80117	0.0804092	0.824489	0.0368076	0.120711	0.00268246	7.79802	0.173289	0.272945	0.00606543	0.404078	0.0089795	1.74978	0.038884	0.133136	0.0130525	4.79164	0.469769	0.0788293	0.00772836	0.257614	0.0252562	0.595826	0.0584143	22.984	2.67256
Oromia	Tiyo	040816	87.382	28.4798	6.22545	8.62707	169.286	34.1663	0.0397282	1.84263	0.00214259	1.01001	0.00117443	13.6879	0.0159162	62.4486	0.0726147	4.67584	0.208743	1.05658	0.0471689	0.495923	0.0221394	3.10398	0.13857	9.40366	0.419806	2.47235	0.0549412	0.688352	0.0152967	1.1695	0.025989	0.603575	0.0134128	13.4477	0.298839	2.82387	0.27685	0.539625	0.0529044	0.121737	0.011935	0.278795	0.0273329	5.33116	0.522663	111.871	13.0083
Oromia	Kersa	040405	9.02274	209.742	36.1736	33.5648	11.497	2.67774	0.00311365	12.7171	0.0147873	5.76689	0.00670568	51.4561	0.0598327	4.38454	0.00509831	0.392008	0.0175004	6.58186	0.293833	1.90751	0.0851566	10.2427	0.457262	0.552208	0.0246521	0.221467	0.0049215	10.2405	0.227567	1.14869	0.0255264	2.40357	0.0534127	1.06227	0.023606	0.300697	0.0294801	3.99787	0.391948	0.673006	0.065981	1.1186	0.109666	0.370879	0.0363606	66.3204	7.71168
Oromia	Sekoru	040403	1.78848	193.208	31.7259	66.6392	6.63819	0.601101	0.000698954	13.7986	0.0160449	5.68284	0.00660795	100.611	0.11699	2.46805	0.00286983	0.0867182	0.00387135	5.11629	0.228406	1.60793	0.0717828	23.1883	1.03519	0.308499	0.0137723	0.0396342	0.00088076	4.07539	0.0905642	1.33217	0.0296038	4.14425	0.0920944	0.467713	0.0103936	0.0575463	0.0056418	3.85803	0.378238	0.585884	0.0574396	2.14419	0.210215	0.225884	0.0221454	114.122	13.27
Oromia	Robe	040812	5.19556	67.615	10.4027	47.3312	169.456	2.05373	0.00238806	3.78596	0.00440228	1.72617	0.00200717	74.8114	0.08699	66.1879	0.0769627	0.293457	0.0131007	1.84431	0.0823354	0.858488	0.0383253	13.5301	0.604023	7.72548	0.344888	0.12872	0.00286044	4.0536	0.09008	2.2331	0.0496245	5.60509	0.124557	15.8823	0.352939	0.166743	0.0163473	1.30273	0.127719	0.206621	0.020257	1.51901	0.148923	5.49793	0.539013	147.429	17.143
Oromia	Gera	040408	21.3172	103.342	37.9881	57.6655	79.6869	8.11543	0.00943654	8.13635	0.00946087	6.32158	0.00735067	91.3223	0.106189	35.4253	0.0411922	1.26799	0.0566068	2.5278	0.112848	2.19552	0.0980142	16.2168	0.723964	3.60237	0.16082	0.50404	0.0112009	8.78833	0.195296	6.73308	0.149624	11.605	0.257888	7.24106	0.160912	0.61682	0.0604725	2.07042	0.202983	0.738448	0.0723969	1.66857	0.163585	2.30591	0.22607	145.725	16.9447
Oromia	Mana	040406	1.47051	234.327	15.187	44.0462	4.96935	0.537134	0.000624574	17.5835	0.0204459	2.76775	0.00321831	70.7531	0.082271	2.13117	0.0024781	0.0822944	0.00367386	5.13526	0.229253	0.992364	0.044302	10.7477	0.47981	0.257167	0.0114807	0.0299898	0.00066644	22.4417	0.498705	2.21662	0.0492582	6.65346	0.147855	0.238485	0.00529966	0.0424976	0.00416643	4.6486	0.455745	0.300633	0.0294738	1.27293	0.124797	0.146274	0.0143406	79.4943	9.24352
Oromia	Seru	040811	11.2405	80.04	26.675	27.1352	154.909	4.75838	0.005533	5.39012	0.00626758	4.50501	0.00523838	44.1313	0.0513154	59.0937	0.0687136	0.766121	0.0342018	2.28329	0.101933	2.17015	0.0968816	12.9026	0.576008	8.0821	0.360808	0.251	0.00557779	3.19993	0.0711096	6.03937	0.134208	2.26203	0.0502674	14.4553	0.32123	0.377409	0.0370008	1.53769	0.150754	0.545015	0.0534328	0.911083	0.0893219	5.24685	0.514397	114.316	13.2925
Oromia	Tena	040813	92.959	21.8204	8.32258	41.6	135.298	35.2172	0.0409502	1.73843	0.00202143	1.73183	0.00201376	63.6086	0.0739635	60.3245	0.0701448	5.70362	0.254626	0.455457	0.0203329	0.428634	0.0191354	9.59802	0.428483	5.50504	0.245761	2.55556	0.0567902	3.04217	0.0676039	0.455065	0.0101126	7.47014	0.166003	15.4195	0.342655	3.03316	0.297368	0.476592	0.0467248	0.157716	0.0154624	1.35736	0.133075	4.16741	0.40857	164.196	19.0926
Oromia	Degeluna Tijo	040815	118.682	6.12401	0	1.41118	173.783	49.2218	0.0572346	0.518962	0.000603445	0	0	2.32458	0.00270299	72.6795	0.084511	6.48747	0.289619	0.113919	0.00508568	0	0	0.323105	0.0144243	6.40906	0.286119	3.38151	0.0751447	0.992789	0.022062	0	0	0.192543	0.00427873	16.427	0.365044	3.722	0.364902	0.128448	0.0125929	0	0	0.0442562	0.00433884	4.62733	0.453659	124.345	14.4588
Oromia	Gololcha	041105	43.9038	102.523	9.70668	8.64359	135.223	15.6349	0.0181801	7.15414	0.00831877	1.76264	0.00204959	14.2504	0.0165702	51.9534	0.0604109	2.2532	0.100589	2.88931	0.128987	0.504378	0.0225169	4.18652	0.186898	6.68699	0.298526	1.0408	0.0231288	3.30063	0.0733472	0.296903	0.00659785	0.630426	0.0140095	13.1185	0.291521	1.44276	0.141447	2.01219	0.197274	0.179952	0.0176423	0.284045	0.0278475	4.8565	0.476128	84.2044	9.79121
Oromia	Omonada	040411	25.9277	180.496	24.9412	36.9313	31.7038	11.8065	0.0137285	13.7646	0.0160053	4.532	0.00526977	56.7818	0.0660253	11.9072	0.0138455	1.78559	0.079714	4.4413	0.198272	4.31209	0.192504	15.8465	0.707435	1.45142	0.0647954	0.481721	0.0107049	6.53033	0.145118	5.89136	0.130919	2.94103	0.0653562	2.05474	0.0456608	0.832618	0.0816292	3.71902	0.364609	0.49912	0.0489334	1.18598	0.116272	1.06658	0.104567	87.8438	10.2144
Oromia	Munessa	040817	107.948	37.9027	9.47222	2.10628	142.571	40.7555	0.0473901	2.90054	0.00337273	1.61822	0.00188165	3.68073	0.00427992	60.2637	0.0700741	5.40321	0.241215	0.722143	0.0322385	0.772336	0.0344793	0.494407	0.0220717	7.41285	0.330931	2.80309	0.0622908	4.45928	0.0990952	1.66704	0.0370454	0.248796	0.00552881	7.94382	0.176529	3.10642	0.304551	0.767057	0.0752016	0.18517	0.0181539	0.0606127	0.00594242	4.1101	0.402951	106.479	12.3813
Oromia	Seka Chekorsa	040409	16.169	162.365	24.9834	50.7527	45.73	6.24052	0.00725642	10.6987	0.0124403	4.98522	0.00579677	83.2679	0.0968232	17.8383	0.0207422	0.829482	0.0370304	4.47193	0.19964	1.49173	0.066595	24.1903	1.07992	2.23768	0.0998964	0.381754	0.00848342	9.34234	0.207608	2.97579	0.0661286	4.63771	0.10306	4.5343	0.100762	0.568012	0.0556875	3.12433	0.306307	0.491878	0.0482233	1.78293	0.174797	1.56766	0.153692	115.676	13.4507
Oromia	Seweyna	041117	10.094	54.094	65.9195	71.4631	98.4295	3.76523	0.00437817	3.73739	0.0043458	13.4315	0.015618	118.626	0.137937	38.0157	0.0442043	0.610292	0.0272452	1.42058	0.0634187	3.58885	0.160217	34.9699	1.56115	5.08497	0.227007	0.301521	0.00670046	1.89341	0.0420758	2.77422	0.0616493	5.72258	0.127168	10.1401	0.225336	0.335823	0.0329238	1.04853	0.102797	1.24653	0.122209	2.37755	0.233094	3.4783	0.34101	178.776	20.7879
Oromia	Shirka	040814	32.0132	54.1246	27.585	38.7637	147.514	12.2012	0.0141874	4.08484	0.00474981	4.97841	0.00578885	64.0483	0.0744747	61.4496	0.0714531	1.57772	0.070434	1.13573	0.0507022	2.04356	0.0912303	8.85333	0.395238	8.48223	0.378671	0.799988	0.0177775	5.61154	0.124701	4.51829	0.100406	5.40288	0.120064	6.14847	0.136633	0.921267	0.0903203	1.088	0.106667	0.537683	0.052714	1.11553	0.109366	4.40447	0.43181	145.603	16.9306
Oromia	Arsi Negele	040709	13.9187	198.22	5.31466	6.72882	75.8177	5.60129	0.00651313	15.8037	0.0183764	0.894253	0.00103983	11.6394	0.0135342	32.6556	0.0379716	0.818669	0.0365477	3.60282	0.16084	0.338193	0.0150979	1.89103	0.0844209	4.07071	0.181728	0.269825	0.00599611	24.5665	0.545922	1.14666	0.0254814	0.728069	0.0161793	5.15989	0.114664	0.413483	0.0405376	3.98937	0.391115	0.106174	0.0104092	0.199893	0.0195974	2.15125	0.210907	51.3271	5.96826
Oromia	Dedo	040410	34.0379	125.292	26.7585	45.4233	68.4886	12.1343	0.0141096	10.1772	0.011834	5.6497	0.00656942	79.1311	0.0920129	28.5773	0.0332294	1.74253	0.0777914	2.28164	0.101859	1.50908	0.0673698	9.4865	0.423505	2.70395	0.120712	0.702837	0.0156186	18.86	0.41911	2.45239	0.0544976	4.7813	0.106251	5.81431	0.129207	1.05151	0.103089	2.61877	0.256742	0.521772	0.0511541	1.40323	0.137571	1.82477	0.178899	129.182	15.0212
Oromia	Bekoji	040818	119.889	7.35508	10.5083	11.553	150.694	49.1469	0.0571476	0.559535	0.000650622	1.79587	0.00208822	18.3802	0.0213723	63.4087	0.073731	6.02992	0.269193	0.172664	0.00770822	0.794485	0.0354681	3.1475	0.140513	6.72961	0.300429	2.60865	0.0579701	0.689118	0.0153137	2.21072	0.0491271	1.95968	0.0435485	11.4469	0.254375	3.45915	0.339132	0.147763	0.0144866	0.204166	0.0200163	0.333337	0.0326801	4.27637	0.419252	133.611	15.5361
Oromia	Gasera	041118	26.882	118.511	6.7067	0.384692	147.515	12.5812	0.0146294	8.45741	0.0098342	1.27356	0.00148088	0.613666	0.000713565	57.6009	0.0669778	1.91822	0.0856348	3.41774	0.152578	0.392577	0.0175258	0.233991	0.010446	6.88324	0.307287	1.10111	0.024469	6.31878	0.140417	1.09786	0.0243969	0.0402942	0.000895426	13.2626	0.294724	0.886996	0.0869604	2.46634	0.241798	0.13465	0.013201	0.0126933	0.00124444	5.44286	0.533614	72.0968	8.38335
Oromia	Siraro	040711	3.9011	281.122	6.40275	4.31145	4.26278	1.52618	0.00177463	22.9687	0.0267077	1.22526	0.00142472	6.96982	0.00810445	1.82457	0.0021216	0.243328	0.0108629	5.98112	0.267014	0.482753	0.0215515	0.920676	0.0411016	0.156621	0.00699203	0.0874369	0.00194304	43.3505	0.963344	1.10547	0.0245661	0.602723	0.0133939	0.385342	0.00856315	0.126338	0.0123861	6.05023	0.593159	0.122877	0.0120468	0.139627	0.013689	0.118438	0.0116115	11.8981	1.3835
Oromia	Agarfa	041104	65.5013	58.814	7.7739	5.19458	162.716	28.9099	0.0336161	4.16138	0.00483881	1.3879	0.00161384	8.39677	0.00976369	64.3792	0.0748596	3.90096	0.17415	1.43036	0.0638553	0.439912	0.0196389	2.72874	0.121819	8.46552	0.377925	2.01996	0.044888	2.59597	0.0576882	1.59752	0.0355004	0.51013	0.0113362	18.7468	0.416596	2.21015	0.216681	1.14863	0.112611	0.156637	0.0153566	0.175276	0.0171839	5.92804	0.58118	103.441	12.0281
Oromia	Goro	041115	57.5427	3.88612	2.49207	16.9159	219.163	17.8406	0.0207449	0.302134	0.000351318	0.496235	0.000577018	26.925	0.0313082	91.8446	0.106796	3.29661	0.14717	0.091135	0.00406853	0.205681	0.00918219	4.84803	0.21643	9.8939	0.441692	1.08272	0.0240606	0.367796	0.00817324	0.364175	0.00809277	2.93336	0.0651859	20.0208	0.444907	1.68318	0.165018	0.0810095	0.00794211	0.0475222	0.00465904	0.494806	0.0485104	6.09906	0.597947	138.422	16.0955
Oromia	Dodola	041102	111.299	9.27986	2.57168	14.8559	161.994	53.5988	0.0623242	0.744595	0.000865808	0.483771	0.000562525	24.7763	0.0288097	73.9907	0.0860357	7.00671	0.3128	0.220729	0.00985398	0.150901	0.00673665	5.5659	0.248478	7.61773	0.340077	5.18074	0.115128	1.22728	0.0272728	0.420974	0.00935497	2.00393	0.0445318	19.2887	0.428638	3.45247	0.338477	0.199543	0.0195631	0.0521308	0.00511086	0.460825	0.045179	4.86605	0.477064	154.042	17.9118
Oromia	Goba	041109	148.385	2.40412	2.35625	0.174141	146.68	70.0816	0.0814903	0.186126	0.000216426	0.45743	0.000531896	0.281791	0.000327664	63.7825	0.0741657	9.04165	0.403645	0.0548055	0.00244667	0.138255	0.00617208	0.055662	0.00248491	6.42363	0.286769	6.52757	0.145057	0.264582	0.0058796	0.385709	0.00857131	0.0239044	0.000531208	15.127	0.336155	4.37753	0.42917	0.0502747	0.00492889	0.0471335	0.00462093	0.00513736	0.000503663	4.02965	0.395064	134.617	15.6531
Oromia	Kokosa	041101	143.689	112.116	0	17.1878	27.0071	51.9828	0.0604451	9.24245	0.010747	0	0	28.7998	0.0334881	11.9436	0.0138879	8.63455	0.385471	2.94849	0.131629	0	0	5.44176	0.242936	1.35342	0.0604206	2.96578	0.0659062	15.1857	0.337461	0	0	3.10537	0.0690081	1.87403	0.0416452	4.55159	0.446234	2.48677	0.243801	0	0	0.544451	0.0533776	0.932409	0.0914126	94.143	10.9469
Oromia	Berbere	041113	2.11383	6.76427	4.97338	209.322	76.8261	0.930956	0.00108251	0.523751	0.000609013	0.946229	0.00110027	335.409	0.390011	32.445	0.0377267	0.137502	0.00613848	0.156324	0.00697874	0.282124	0.0125948	63.7206	2.84467	3.41383	0.152403	0.0885858	0.00196857	0.69562	0.0154582	0.825302	0.01834	31.5283	0.700629	7.38352	0.164078	0.0621361	0.00609178	0.141445	0.0138671	0.0985851	0.00966521	6.15303	0.603238	2.11527	0.207379	385.939	44.8766
Oromia	Guradamole	041114	39.9885	28.0031	19.3171	19.4189	193.272	13.0483	0.0151724	2.18219	0.00253743	3.76634	0.00437946	30.9278	0.0359625	81.8742	0.0952025	1.91392	0.0854429	0.66325	0.0296094	1.25162	0.0558759	5.80985	0.259368	8.72343	0.389439	0.919045	0.0204232	2.70907	0.0602016	1.48365	0.0329701	3.25811	0.0724024	17.9561	0.399025	1.17786	0.115476	0.5937	0.0582059	0.373241	0.0365923	0.571984	0.0560768	5.4923	0.538461	131.13	15.2477
Oromia	Nenesebo	041111	122.741	15.0048	35.757	34.3954	92.1019	59.9457	0.0697043	1.20042	0.00139584	6.96462	0.00809839	57.8469	0.0672638	41.6704	0.048454	8.59018	0.38349	0.364327	0.0162646	3.70814	0.165542	17.0803	0.762512	4.35148	0.194262	3.07189	0.0682643	1.81954	0.0404343	9.41917	0.209315	3.93455	0.0874345	9.50197	0.211155	3.74225	0.366887	0.325562	0.0319178	0.681192	0.0667835	1.04868	0.102812	2.89247	0.283575	169.179	19.672
Oromia	Mennana Arena Buluk	041110	6.84371	32.7884	28.0244	149.858	82.485	2.37067	0.00275659	2.58733	0.00300853	5.25777	0.00611368	244.17	0.283918	37.1068	0.0431474	0.32785	0.0146361	0.776051	0.0346451	1.91794	0.0856225	61.3359	2.73821	3.78046	0.168771	0.116306	0.00258457	3.73274	0.0829497	4.67737	0.103941	18.8134	0.418076	8.53156	0.18959	0.205616	0.0201584	0.706408	0.0692557	0.529296	0.0518918	4.50242	0.441414	2.48901	0.24402	300.73	34.9686
Oromia	Gelana Abaya	041207	13.6013	230.57	4.21175	36.9735	14.6437	4.69706	0.0054617	18.5409	0.0215592	0.785812	0.000913735	59.3287	0.0689868	6.42542	0.00747142	0.641023	0.0286171	6.03241	0.269304	0.262988	0.0117405	11.3436	0.506413	0.669574	0.0298917	0.26963	0.00599177	30.5123	0.678051	0.649769	0.0144393	8.30405	0.184534	1.39961	0.0311025	0.435915	0.0427367	5.30171	0.519776	0.0805923	0.00790121	1.18498	0.116175	0.539358	0.0528783	74.2101	8.62908
Oromia	Bore	041305	98.3651	129.616	2.16553	13.7	56.1534	36.2094	0.0421039	10.4467	0.0121474	0.385449	0.000448197	22.2007	0.0258147	24.8994	0.0289528	4.77765	0.213288	3.22287	0.143878	0.111513	0.00497828	5.01656	0.223954	2.59553	0.115872	2.85883	0.0635295	15.6356	0.347457	0.315474	0.00701052	2.29413	0.0509807	5.24266	0.116503	3.05129	0.299146	2.90916	0.285211	0.0412187	0.00404105	0.424974	0.0416641	1.94259	0.19045	84.7991	9.86036
Oromia	Uraga	041304	191.098	53.6331	0	10.1591	45.11	63.8204	0.0742097	4.34442	0.00505165	0	0	16.3992	0.0190689	19.9575	0.0232064	9.49817	0.424025	1.35506	0.0604938	0	0	3.33989	0.149102	2.0814	0.0929198	5.76739	0.128164	6.64431	0.147651	0	0	1.99085	0.0442411	4.13527	0.0918948	6.00341	0.588569	1.22192	0.119796	0	0	0.319152	0.0312894	1.6063	0.15748	101	11.7442
Oromia	Meda Welabu	041112	3.12539	54.3475	45.0083	155.83	41.6888	1.07555	0.00125064	4.26749	0.00496219	7.69144	0.00894353	248.751	0.289245	18.1698	0.0211277	0.14363	0.00641204	1.29514	0.0578188	2.30494	0.102899	49.6901	2.21831	1.89372	0.0845409	0.0826376	0.00183639	5.41519	0.120338	3.86519	0.0858931	25.8312	0.574028	3.92867	0.0873038	0.093439	0.00916069	1.17713	0.115405	0.876837	0.0859644	4.65882	0.456747	1.27313	0.124817	287.924	33.4795
Oromia	Adolana Wadera	041303	10.6728	160.52	0.316086	83.4269	45.0645	3.64932	0.00424339	12.8093	0.0148945	0.0511619	5.94906e-05	134.37	0.156244	19.9657	0.0232159	0.479078	0.0213874	3.89363	0.173823	0.0169149	0.000755132	30.8623	1.37778	2.0679	0.0923171	0.272646	0.00605881	18.1684	0.403743	0.028652	0.000636712	13.3378	0.296396	4.22917	0.0939815	0.327631	0.0321207	3.57937	0.350919	0.00609247	0.000597301	2.56101	0.25108	1.52181	0.149198	164.694	19.1504
Oromia	Hagere Mariam	041201	32.9225	231.142	2.70924	7.46417	25.7625	11.3186	0.0131612	18.1443	0.0210981	0.568838	0.00066144	11.8928	0.0138288	11.2986	0.0131379	1.63937	0.0731862	5.59662	0.249849	0.109356	0.00488199	2.27951	0.101764	1.17567	0.0524854	1.16386	0.0258636	25.411	0.564688	0.229887	0.0051086	1.51887	0.0337527	2.38965	0.0531034	1.03026	0.101006	5.24585	0.514299	0.0509989	0.00499989	0.233581	0.0229001	0.928014	0.0909817	35.6647	4.14706
Oromia	Odo Shakiso	041302	11.3796	115.999	0	88.651	83.9706	3.92582	0.00456491	9.20799	0.010707	0	0	141.799	0.164882	37.0535	0.0430855	0.569371	0.0254183	2.81866	0.125833	0	0	29.8527	1.33271	3.83808	0.171343	0.261868	0.00581929	12.6213	0.280473	0	0	15.6706	0.348236	7.87666	0.175037	0.3506	0.0343725	2.60053	0.254954	0	0	2.73129	0.267773	2.88722	0.28306	189.815	22.0715
Oromia	Liben	041301	0.601089	7.64511	18.4835	170.785	102.486	0.167325	0.000194564	0.600844	0.000698655	3.47419	0.00403976	272.211	0.316524	44.9974	0.0523226	0.0270656	0.00120828	0.183499	0.00819193	0.900457	0.040199	55.06	2.45804	4.6575	0.207924	0.0113285	0.000251743	0.751746	0.0167055	1.16264	0.0258364	29.3178	0.651506	9.52475	0.211661	0.0182083	0.00178513	0.169517	0.0166193	0.345719	0.033894	5.17344	0.5072	3.34076	0.327525	334.272	38.8689
Oromia	Yabelo	041202	0.318359	10.5058	35.6562	177.007	76.5122	0.0827957	9.6274e-05	0.806331	0.000937594	7.73277	0.0089916	281.439	0.327254	33.3872	0.0388223	0.0137104	0.000612069	0.250274	0.0111729	1.32611	0.0592013	52.1723	2.32912	3.46921	0.154875	0.00487954	0.000108434	1.03026	0.0228947	0.863139	0.0191809	36.1166	0.80259	7.04454	0.156545	0.00985022	0.000965708	0.237231	0.0232579	0.678523	0.0665218	5.47672	0.536933	2.71883	0.266552	336.227	39.0961
Oromia	Teltele	041206	7.05374	58.5893	225.864	3.07102	5.42226	1.99241	0.00231676	4.34486	0.00505216	43.0701	0.0500815	4.88144	0.00567609	2.34541	0.00272722	0.299332	0.013363	1.39966	0.0624846	10.4125	0.464843	0.891029	0.0397781	0.245944	0.0109796	0.0981279	0.00218062	5.55207	0.123379	20.3127	0.451394	0.647511	0.0143891	0.502071	0.0111571	0.220176	0.0215859	1.30891	0.128324	4.20867	0.412615	0.0958589	0.00939793	0.197794	0.0193916	52.5171	6.10664
Oromia	Arero	041203	18.0425	7.78302	251.887	8.13679	14.1509	6.43119	0.00747813	0.602287	0.000700334	38.6071	0.044892	12.9359	0.0150418	6.17876	0.0071846	0.965764	0.0431145	0.185005	0.00825916	14.3702	0.641526	2.35419	0.105098	0.643632	0.0287336	0.53712	0.011936	0.730431	0.0162318	10.6445	0.236543	1.56587	0.0347971	1.3034	0.0289645	0.549728	0.0538949	0.175617	0.0172174	4.66648	0.457498	0.247917	0.0243055	0.479562	0.0470159	64.7826	7.53287
Oromia	Dire	041205	87.7663	127.815	53.5606	25.8673	4.99087	30.5988	0.03558	9.79068	0.0113845	8.33785	0.00969518	41.1158	0.047809	2.17476	0.00252879	4.86254	0.217078	3.04616	0.135989	2.96302	0.132278	7.36245	0.328681	0.226449	0.0101093	2.3834	0.0529645	11.8933	0.264296	2.15247	0.0478326	5.16526	0.114784	0.463778	0.0103062	2.67426	0.262182	2.88166	0.282516	1.02635	0.100623	0.788183	0.0772728	0.170622	0.0167277	84.2087	9.7917
Oromia	Moyale	041204	1.05909	248.079	1.94167	48.9199	0	0.344151	0.000400176	18.9897	0.0220811	0.275911	0.000320827	77.7543	0.090412	0	0	0.0508008	0.00226789	5.93168	0.264807	0.0985312	0.00439871	13.9668	0.623519	0	0	0.0335148	0.000744774	22.4133	0.498073	0.0986446	0.0021921	9.76667	0.217037	0	0	0.0321106	0.0031481	5.61218	0.550214	0.0342516	0.003358	1.4832	0.145412	0	0	82.119	9.54872
Oromia	Gidami	040108	7.40913	152.133	82.6457	17.8293	39.9827	2.48256	0.0028867	7.31183	0.00850212	10.8506	0.0126169	28.315	0.0329245	15.6757	0.0182275	0.379687	0.0169503	3.69097	0.164776	4.07888	0.182093	5.00677	0.223516	1.81281	0.0809292	0.216811	0.00481802	11.1328	0.247396	4.19404	0.093201	2.3194	0.0515422	3.66884	0.0815297	0.22292	0.0218549	2.95358	0.289567	1.50941	0.147982	0.536435	0.0525917	1.20941	0.118569	58.1807	6.7652
Oromia	JimmaHoro	040114	5.08163	184.497	42.0632	43.4192	24.9393	2.06807	0.00240473	8.82496	0.0102616	13.456	0.0156465	68.893	0.0801081	9.68584	0.0112626	0.441437	0.019707	4.50437	0.201088	3.16856	0.141454	11.7168	0.52307	1.13513	0.0506757	0.0957244	0.00212721	12.6034	0.280075	9.45619	0.210138	5.2671	0.117047	2.29985	0.0511078	0.152055	0.0149073	3.56078	0.349096	0.822624	0.0806494	1.29921	0.127374	0.744044	0.0729455	96.1797	11.1837
Oromia	Borecha	040313	6.41652	98.9401	53.8759	135.775	4.99232	2.69628	0.0031352	6.37165	0.0074089	13.6576	0.0158809	203.587	0.23673	1.79626	0.00208867	0.496614	0.0221703	2.79454	0.124756	4.28763	0.191412	32.6318	1.45677	0.244801	0.0109286	0.11986	0.00266355	2.04767	0.0455039	12.6077	0.280172	7.84376	0.174306	0.363851	0.00808559	0.202283	0.0198317	1.84252	0.180639	1.10193	0.108033	4.28036	0.419643	0.153492	0.0150483	230.481	26.8002
Oromia	Gechi	040306	8.34344	115.651	28.3305	144.903	2.77203	2.91751	0.00339246	7.12819	0.00828859	4.39024	0.00510493	214.483	0.249398	0.998996	0.00116162	0.453919	0.0202643	3.71009	0.165629	1.60987	0.0718691	32.847	1.46638	0.143955	0.00642657	0.273997	0.00608883	2.75343	0.0611872	0.866139	0.0192475	8.64383	0.192085	0.190951	0.00424336	0.262516	0.0257369	2.16296	0.212055	0.552626	0.054179	4.55921	0.446981	0.0833543	0.00817199	231.72	26.9442
Oromia	Dale Sadi	040111	0.937558	195.539	81.7835	20.3576	1.38263	0.327843	0.000381212	9.51416	0.011063	12.6736	0.0147367	32.1504	0.0373842	0.528199	0.000614185	0.0510072	0.00227711	4.88381	0.218027	4.64731	0.207469	5.34816	0.238757	0.0627333	0.0028006	0.0307892	0.000684205	11.7838	0.261863	2.50034	0.0555631	2.02288	0.0449528	0.128908	0.00286462	0.0281818	0.00276292	3.70577	0.36331	1.5953	0.156402	0.611926	0.0599927	0.0409443	0.00401415	46.6706	5.42681
Oromia	LaloKillie	040119	3.15951	231.201	31.7868	32.0594	1.79296	1.10279	0.00128232	11.3165	0.0131587	4.72659	0.00549603	50.472	0.0586883	0.681138	0.000792021	0.167183	0.00746355	5.7048	0.254679	1.80378	0.080526	8.0282	0.358402	0.0814548	0.00363638	0.101109	0.00224688	13.4282	0.298404	0.94195	0.0209322	2.95993	0.0657763	0.165087	0.00366861	0.0952128	0.00933459	4.36929	0.428362	0.620421	0.0608256	0.966117	0.0947174	0.0529666	0.00519281	58.5517	6.80833
[truncated: 6 more columns]
